# Supplementary material for: Forecasting user engagement and competing cascades in social media diffusion: A Hawkes-Transformer approach
Source: PLoS One. 2026 Jul 24;21(7):e0354472. doi: 10.1371/journal.pone.0354472 (PMC13399361; doi:10.1371/journal.pone.0354472)
Supplement: S1 Data — This dataset contains aggregated engagement information (e.g., retweets, comments, and active user counts) used in the study. The data were collected from publicly accessible Sina Weibo content via API-based procedures in accordance with the platform’s terms of service, and do not include any personally identifiable information. (ZIP) [file pone.0354472.s009.zip › S1_Data.csv]

Unnamed: 0	post_id	post_url	post_time	hour_since_post	comment_num	cumulative_comments	repost_num	cumulative_reposts	active_user	current_comment_repost_ratio	hourly_comment_to_repost	group	sentiment
0	1	https://weibo.com/1000901813/OwUFxx8Ld?refer_flag=1001030103_	2024-09-14 10:00:00	1	20	20	27	27	25.0	0.7407407407407407	0.0	696.0	0.9
1	1	https://weibo.com/1000901813/OwUFxx8Ld?refer_flag=1001030103_	2024-09-14 10:00:00	2	1	21	1	28	2.0	1.0	0.05	696.0	0.8648648648648649
2	1	https://weibo.com/1000901813/OwUFxx8Ld?refer_flag=1001030103_	2024-09-14 10:00:00	3	0	21	0	28	0.0	0.0	0.0	696.0	0.8913043478260869
3	1	https://weibo.com/1000901813/OwUFxx8Ld?refer_flag=1001030103_	2024-09-14 10:00:00	4	3	24	1	29	3.0	3.0	0.0	696.0	0.8979591836734694
4	1	https://weibo.com/1000901813/OwUFxx8Ld?refer_flag=1001030103_	2024-09-14 10:00:00	5	0	24	1	30	1.0	0.0	0.3333333333333333	696.0	0.8846153846153846
5	1	https://weibo.com/1000901813/OwUFxx8Ld?refer_flag=1001030103_	2024-09-14 10:00:00	6	0	24	1	31	1.0	0.0	0.0	696.0	0.8846153846153846
6	1	https://weibo.com/1000901813/OwUFxx8Ld?refer_flag=1001030103_	2024-09-14 10:00:00	7	0	24	0	31	0.0	0.0	0.0	696.0	0.8548387096774194
7	1	https://weibo.com/1000901813/OwUFxx8Ld?refer_flag=1001030103_	2024-09-14 10:00:00	8	2	26	0	31	2.0	0.0	0.0	696.0	0.8461538461538461
8	1	https://weibo.com/1000901813/OwUFxx8Ld?refer_flag=1001030103_	2024-09-14 10:00:00	9	0	26	0	31	0.0	0.0	0.0	696.0	0.8333333333333334
9	1	https://weibo.com/1000901813/OwUFxx8Ld?refer_flag=1001030103_	2024-09-14 10:00:00	10	0	26	0	31	0.0	0.0	0.0	696.0	0.835820895522388
12	3	https://weibo.com/1003386063/OvCJFh5Ov?refer_flag=1001030103_	2024-09-05 22:00:00	1	5	5	1	1	6.0	5.0	0.0	4605.0	0.3333333333333333
13	3	https://weibo.com/1003386063/OvCJFh5Ov?refer_flag=1001030103_	2024-09-05 22:00:00	2	2	7	0	1	2.0	0.0	0.0	4605.0	0.3333333333333333
14	3	https://weibo.com/1003386063/OvCJFh5Ov?refer_flag=1001030103_	2024-09-05 22:00:00	3	0	7	0	1	0.0	0.0	0.0	4605.0	0.3333333333333333
15	3	https://weibo.com/1003386063/OvCJFh5Ov?refer_flag=1001030103_	2024-09-05 22:00:00	4	0	7	0	1	0.0	0.0	0.0	4605.0	0.3333333333333333
16	3	https://weibo.com/1003386063/OvCJFh5Ov?refer_flag=1001030103_	2024-09-05 22:00:00	5	0	7	0	1	0.0	0.0	0.0	4605.0	0.3333333333333333
17	3	https://weibo.com/1003386063/OvCJFh5Ov?refer_flag=1001030103_	2024-09-05 22:00:00	6	0	7	0	1	0.0	0.0	0.0	4605.0	0.3333333333333333
18	3	https://weibo.com/1003386063/OvCJFh5Ov?refer_flag=1001030103_	2024-09-05 22:00:00	7	0	7	0	1	0.0	0.0	0.0	4605.0	0.3333333333333333
19	3	https://weibo.com/1003386063/OvCJFh5Ov?refer_flag=1001030103_	2024-09-05 22:00:00	8	0	7	0	1	0.0	0.0	0.0	4605.0	0.3333333333333333
20	3	https://weibo.com/1003386063/OvCJFh5Ov?refer_flag=1001030103_	2024-09-05 22:00:00	9	0	7	0	1	0.0	0.0	0.0	4605.0	0.3333333333333333
21	3	https://weibo.com/1003386063/OvCJFh5Ov?refer_flag=1001030103_	2024-09-05 22:00:00	10	1	8	0	1	1.0	0.0	0.0	4605.0	0.375
22	4	https://weibo.com/1006550592/OuWTYiLDu?refer_flag=1001030103_	2024-09-01 12:00:00	1	4	4	1	1	4.0	4.0	0.0	6861.0	0.6
23	4	https://weibo.com/1006550592/OuWTYiLDu?refer_flag=1001030103_	2024-09-01 12:00:00	2	1	5	1	2	2.0	1.0	0.25	6861.0	0.5
24	4	https://weibo.com/1006550592/OuWTYiLDu?refer_flag=1001030103_	2024-09-01 12:00:00	3	1	6	1	3	1.0	1.0	1.0	6861.0	0.5
25	4	https://weibo.com/1006550592/OuWTYiLDu?refer_flag=1001030103_	2024-09-01 12:00:00	4	0	6	0	3	0.0	0.0	0.0	6861.0	0.5
26	4	https://weibo.com/1006550592/OuWTYiLDu?refer_flag=1001030103_	2024-09-01 12:00:00	5	0	6	0	3	0.0	0.0	0.0	6861.0	0.5
27	4	https://weibo.com/1006550592/OuWTYiLDu?refer_flag=1001030103_	2024-09-01 12:00:00	6	0	6	0	3	0.0	0.0	0.0	6861.0	0.5
28	4	https://weibo.com/1006550592/OuWTYiLDu?refer_flag=1001030103_	2024-09-01 12:00:00	7	0	6	0	3	0.0	0.0	0.0	6861.0	0.5
29	4	https://weibo.com/1006550592/OuWTYiLDu?refer_flag=1001030103_	2024-09-01 12:00:00	8	0	6	0	3	0.0	0.0	0.0	6861.0	0.5
30	4	https://weibo.com/1006550592/OuWTYiLDu?refer_flag=1001030103_	2024-09-01 12:00:00	9	0	6	0	3	0.0	0.0	0.0	6861.0	0.5
31	4	https://weibo.com/1006550592/OuWTYiLDu?refer_flag=1001030103_	2024-09-01 12:00:00	10	0	6	0	3	0.0	0.0	0.0	6861.0	0.5
32	5	https://weibo.com/1006550592/OvUXHj42y?refer_flag=1001030103_	2024-09-07 21:00:00	1	1	1	12	12	9.0	0.0833333333333333	0.0	4798.0	1.0
33	5	https://weibo.com/1006550592/OvUXHj42y?refer_flag=1001030103_	2024-09-07 21:00:00	2	3	4	8	20	11.0	0.375	8.0	4798.0	1.0
34	5	https://weibo.com/1006550592/OvUXHj42y?refer_flag=1001030103_	2024-09-07 21:00:00	3	2	6	3	23	5.0	0.6666666666666666	1.0	4798.0	0.8
35	5	https://weibo.com/1006550592/OvUXHj42y?refer_flag=1001030103_	2024-09-07 21:00:00	4	2	8	6	29	6.0	0.3333333333333333	3.0	4798.0	0.8333333333333334
36	5	https://weibo.com/1006550592/OvUXHj42y?refer_flag=1001030103_	2024-09-07 21:00:00	5	1	9	1	30	2.0	1.0	0.5	4798.0	0.8333333333333334
37	5	https://weibo.com/1006550592/OvUXHj42y?refer_flag=1001030103_	2024-09-07 21:00:00	6	0	9	0	30	0.0	0.0	0.0	4798.0	0.8333333333333334
38	5	https://weibo.com/1006550592/OvUXHj42y?refer_flag=1001030103_	2024-09-07 21:00:00	7	0	9	0	30	0.0	0.0	0.0	4798.0	0.8333333333333334
39	5	https://weibo.com/1006550592/OvUXHj42y?refer_flag=1001030103_	2024-09-07 21:00:00	8	0	9	0	30	0.0	0.0	0.0	4798.0	0.8333333333333334
40	5	https://weibo.com/1006550592/OvUXHj42y?refer_flag=1001030103_	2024-09-07 21:00:00	9	0	9	0	30	0.0	0.0	0.0	4798.0	0.8333333333333334
41	5	https://weibo.com/1006550592/OvUXHj42y?refer_flag=1001030103_	2024-09-07 21:00:00	10	0	9	0	30	0.0	0.0	0.0	4798.0	0.8333333333333334
42	6	https://weibo.com/1006550592/OvimDkwTk?refer_flag=1001030103_	2024-09-03 18:00:00	1	1	1	3	3	4.0	0.3333333333333333	0.0	5628.0	1.0
43	6	https://weibo.com/1006550592/OvimDkwTk?refer_flag=1001030103_	2024-09-03 18:00:00	2	3	4	4	7	7.0	0.75	4.0	5628.0	0.75
44	6	https://weibo.com/1006550592/OvimDkwTk?refer_flag=1001030103_	2024-09-03 18:00:00	3	2	6	1	8	3.0	2.0	0.3333333333333333	5628.0	0.8
45	6	https://weibo.com/1006550592/OvimDkwTk?refer_flag=1001030103_	2024-09-03 18:00:00	4	4	10	14	22	12.0	0.2857142857142857	7.0	5628.0	0.75
46	6	https://weibo.com/1006550592/OvimDkwTk?refer_flag=1001030103_	2024-09-03 18:00:00	5	2	12	9	31	9.0	0.2222222222222222	2.25	5628.0	0.8
47	6	https://weibo.com/1006550592/OvimDkwTk?refer_flag=1001030103_	2024-09-03 18:00:00	6	0	12	0	31	0.0	0.0	0.0	5628.0	0.7647058823529411
48	6	https://weibo.com/1006550592/OvimDkwTk?refer_flag=1001030103_	2024-09-03 18:00:00	7	1	13	0	31	1.0	0.0	0.0	5628.0	0.7777777777777778
49	6	https://weibo.com/1006550592/OvimDkwTk?refer_flag=1001030103_	2024-09-03 18:00:00	8	1	14	0	31	1.0	0.0	0.0	5628.0	0.7894736842105263
50	6	https://weibo.com/1006550592/OvimDkwTk?refer_flag=1001030103_	2024-09-03 18:00:00	9	1	15	0	31	1.0	0.0	0.0	5628.0	0.8
51	6	https://weibo.com/1006550592/OvimDkwTk?refer_flag=1001030103_	2024-09-03 18:00:00	10	0	15	0	31	0.0	0.0	0.0	5628.0	0.8
57	8	https://weibo.com/1006550592/Ow1ut3cgT?refer_flag=1001030103_	2024-09-08 13:00:00	1	0	0	0	0	0.0	0.0	0.0	3498.0
58	8	https://weibo.com/1006550592/Ow1ut3cgT?refer_flag=1001030103_	2024-09-08 13:00:00	2	1	1	1	1	2.0	1.0	0.0	3498.0	0.0
59	9	https://weibo.com/1006550592/Ow1vmz19O?refer_flag=1001030103_	2024-09-08 13:00:00	1	0	0	0	0	0.0	0.0	0.0	3456.0
60	9	https://weibo.com/1006550592/Ow1vmz19O?refer_flag=1001030103_	2024-09-08 13:00:00	2	4	4	0	0	4.0	0.0	0.0	3456.0	0.25
61	9	https://weibo.com/1006550592/Ow1vmz19O?refer_flag=1001030103_	2024-09-08 13:00:00	3	1	5	1	1	2.0	1.0	0.25	3456.0	0.4
62	9	https://weibo.com/1006550592/Ow1vmz19O?refer_flag=1001030103_	2024-09-08 13:00:00	4	0	5	0	1	0.0	0.0	0.0	3456.0	0.4
63	9	https://weibo.com/1006550592/Ow1vmz19O?refer_flag=1001030103_	2024-09-08 13:00:00	5	0	5	0	1	0.0	0.0	0.0	3456.0	0.4
64	9	https://weibo.com/1006550592/Ow1vmz19O?refer_flag=1001030103_	2024-09-08 13:00:00	6	0	5	0	1	0.0	0.0	0.0	3456.0	0.4
65	9	https://weibo.com/1006550592/Ow1vmz19O?refer_flag=1001030103_	2024-09-08 13:00:00	7	0	5	0	1	0.0	0.0	0.0	3456.0	0.4
66	9	https://weibo.com/1006550592/Ow1vmz19O?refer_flag=1001030103_	2024-09-08 13:00:00	8	1	6	0	1	1.0	0.0	0.0	3456.0	0.5
67	9	https://weibo.com/1006550592/Ow1vmz19O?refer_flag=1001030103_	2024-09-08 13:00:00	9	0	6	0	1	0.0	0.0	0.0	3456.0	0.5
68	9	https://weibo.com/1006550592/Ow1vmz19O?refer_flag=1001030103_	2024-09-08 13:00:00	10	0	6	0	1	0.0	0.0	0.0	3456.0	0.5
69	10	https://weibo.com/1006550592/OwKEIsS1v?refer_flag=1001030103_	2024-09-13 08:00:00	1	4	4	4	4	6.0	1.0	0.0	1064.0	1.0
70	10	https://weibo.com/1006550592/OwKEIsS1v?refer_flag=1001030103_	2024-09-13 08:00:00	2	1	5	0	4	1.0	0.0	0.0	1064.0	0.75
71	10	https://weibo.com/1006550592/OwKEIsS1v?refer_flag=1001030103_	2024-09-13 08:00:00	3	0	5	0	4	0.0	0.0	0.0	1064.0	0.75
72	10	https://weibo.com/1006550592/OwKEIsS1v?refer_flag=1001030103_	2024-09-13 08:00:00	4	1	6	1	5	1.0	1.0	0.0	1064.0	0.8
73	10	https://weibo.com/1006550592/OwKEIsS1v?refer_flag=1001030103_	2024-09-13 08:00:00	5	0	6	0	5	0.0	0.0	0.0	1064.0	0.8
74	10	https://weibo.com/1006550592/OwKEIsS1v?refer_flag=1001030103_	2024-09-13 08:00:00	6	0	6	1	6	1.0	0.0	0.0	1064.0	0.8
75	10	https://weibo.com/1006550592/OwKEIsS1v?refer_flag=1001030103_	2024-09-13 08:00:00	7	0	6	0	6	0.0	0.0	0.0	1064.0	0.8
76	10	https://weibo.com/1006550592/OwKEIsS1v?refer_flag=1001030103_	2024-09-13 08:00:00	8	0	6	0	6	0.0	0.0	0.0	1064.0	0.8
77	10	https://weibo.com/1006550592/OwKEIsS1v?refer_flag=1001030103_	2024-09-13 08:00:00	9	0	6	0	6	0.0	0.0	0.0	1064.0	0.8
78	10	https://weibo.com/1006550592/OwKEIsS1v?refer_flag=1001030103_	2024-09-13 08:00:00	10	0	6	0	6	0.0	0.0	0.0	1064.0	0.8333333333333334
79	11	https://weibo.com/1007614311/OwE42CLX1?refer_flag=1001030103_	2024-09-12 16:00:00	1	16	16	28	28	30.0	0.5714285714285714	0.0	1345.0	1.0
80	11	https://weibo.com/1007614311/OwE42CLX1?refer_flag=1001030103_	2024-09-12 16:00:00	2	1	17	0	28	1.0	0.0	0.0	1345.0	1.0
81	12	https://weibo.com/1008377737/OviPBCaNf?refer_flag=1001030103_	2024-09-03 20:00:00	1	7	7	10	10	16.0	0.7	0.0	5740.0
82	12	https://weibo.com/1008377737/OviPBCaNf?refer_flag=1001030103_	2024-09-03 20:00:00	2	10	17	14	24	20.0	0.7142857142857143	2.0	5740.0
83	12	https://weibo.com/1008377737/OviPBCaNf?refer_flag=1001030103_	2024-09-03 20:00:00	3	4	21	5	29	8.0	0.8	0.5	5740.0
84	12	https://weibo.com/1008377737/OviPBCaNf?refer_flag=1001030103_	2024-09-03 20:00:00	4	1	22	1	30	2.0	1.0	0.25	5740.0
85	12	https://weibo.com/1008377737/OviPBCaNf?refer_flag=1001030103_	2024-09-03 20:00:00	5	1	23	2	32	3.0	0.5	2.0	5740.0
86	12	https://weibo.com/1008377737/OviPBCaNf?refer_flag=1001030103_	2024-09-03 20:00:00	6	1	24	0	32	1.0	0.0	0.0	5740.0
87	12	https://weibo.com/1008377737/OviPBCaNf?refer_flag=1001030103_	2024-09-03 20:00:00	7	1	25	0	32	1.0	0.0	0.0	5740.0
88	12	https://weibo.com/1008377737/OviPBCaNf?refer_flag=1001030103_	2024-09-03 20:00:00	8	0	25	0	32	0.0	0.0	0.0	5740.0
89	12	https://weibo.com/1008377737/OviPBCaNf?refer_flag=1001030103_	2024-09-03 20:00:00	9	0	25	0	32	0.0	0.0	0.0	5740.0
90	12	https://weibo.com/1008377737/OviPBCaNf?refer_flag=1001030103_	2024-09-03 20:00:00	10	0	25	0	32	0.0	0.0	0.0	5740.0
91	13	https://weibo.com/1008428475/Owa0JlbmO?refer_flag=1001030103_	2024-09-09 11:00:00	1	0	0	0	0	0.0	0.0	0.0	3047.0	0.6666666666666666
92	13	https://weibo.com/1008428475/Owa0JlbmO?refer_flag=1001030103_	2024-09-09 11:00:00	2	15	15	15	15	15.0	1.0	0.0	3047.0	0.6666666666666666
93	14	https://weibo.com/1008428475/OwnUtxUzK?refer_flag=1001030103_	2024-09-10 22:00:00	1	6	6	17	17	17.0	0.3529411764705882	0.0	2312.0
94	14	https://weibo.com/1008428475/OwnUtxUzK?refer_flag=1001030103_	2024-09-10 22:00:00	2	8	14	11	28	18.0	0.7272727272727273	1.8333333333333333	2312.0
95	14	https://weibo.com/1008428475/OwnUtxUzK?refer_flag=1001030103_	2024-09-10 22:00:00	3	0	14	0	28	0.0	0.0	0.0	2312.0
96	14	https://weibo.com/1008428475/OwnUtxUzK?refer_flag=1001030103_	2024-09-10 22:00:00	4	3	17	0	28	3.0	0.0	0.0	2312.0
97	14	https://weibo.com/1008428475/OwnUtxUzK?refer_flag=1001030103_	2024-09-10 22:00:00	5	0	17	0	28	0.0	0.0	0.0	2312.0
98	14	https://weibo.com/1008428475/OwnUtxUzK?refer_flag=1001030103_	2024-09-10 22:00:00	6	0	17	0	28	0.0	0.0	0.0	2312.0
99	14	https://weibo.com/1008428475/OwnUtxUzK?refer_flag=1001030103_	2024-09-10 22:00:00	7	0	17	0	28	0.0	0.0	0.0	2312.0
100	14	https://weibo.com/1008428475/OwnUtxUzK?refer_flag=1001030103_	2024-09-10 22:00:00	8	1	18	1	29	2.0	1.0	0.0	2312.0
101	14	https://weibo.com/1008428475/OwnUtxUzK?refer_flag=1001030103_	2024-09-10 22:00:00	9	6	24	1	30	7.0	6.0	1.0	2312.0
112	16	https://weibo.com/1008746521/OvkfU6DNf?refer_flag=1001030103_	2024-09-03 23:00:00	1	1	1	0	0	1.0	0.0	0.0	5866.0	1.0
113	16	https://weibo.com/1008746521/OvkfU6DNf?refer_flag=1001030103_	2024-09-03 23:00:00	2	0	1	0	0	0.0	0.0	0.0	5866.0	1.0
114	16	https://weibo.com/1008746521/OvkfU6DNf?refer_flag=1001030103_	2024-09-03 23:00:00	3	0	1	0	0	0.0	0.0	0.0	5866.0	1.0
115	16	https://weibo.com/1008746521/OvkfU6DNf?refer_flag=1001030103_	2024-09-03 23:00:00	4	0	1	0	0	0.0	0.0	0.0	5866.0	1.0
116	16	https://weibo.com/1008746521/OvkfU6DNf?refer_flag=1001030103_	2024-09-03 23:00:00	5	0	1	0	0	0.0	0.0	0.0	5866.0	1.0
117	16	https://weibo.com/1008746521/OvkfU6DNf?refer_flag=1001030103_	2024-09-03 23:00:00	6	0	1	0	0	0.0	0.0	0.0	5866.0	1.0
118	16	https://weibo.com/1008746521/OvkfU6DNf?refer_flag=1001030103_	2024-09-03 23:00:00	7	0	1	0	0	0.0	0.0	0.0	5866.0	1.0
119	16	https://weibo.com/1008746521/OvkfU6DNf?refer_flag=1001030103_	2024-09-03 23:00:00	8	0	1	0	0	0.0	0.0	0.0	5866.0	1.0
120	16	https://weibo.com/1008746521/OvkfU6DNf?refer_flag=1001030103_	2024-09-03 23:00:00	9	0	1	0	0	0.0	0.0	0.0	5866.0	1.0
121	16	https://weibo.com/1008746521/OvkfU6DNf?refer_flag=1001030103_	2024-09-03 23:00:00	10	0	1	0	0	0.0	0.0	0.0	5866.0	1.0
132	18	https://weibo.com/1009363181/Ow9IkuKTC?refer_flag=1001030103_	2024-09-09 10:00:00	1	1	1	1	1	1.0	1.0	0.0	3075.0	1.0
133	19	https://weibo.com/1009515492/Ovpzyw8ov?refer_flag=1001030103_	2024-09-04 13:00:00	1	1	1	1	1	2.0	1.0	0.0	5291.0	0.2
134	19	https://weibo.com/1009515492/Ovpzyw8ov?refer_flag=1001030103_	2024-09-04 13:00:00	2	0	1	1	2	1.0	0.0	1.0	5291.0	0.2
135	19	https://weibo.com/1009515492/Ovpzyw8ov?refer_flag=1001030103_	2024-09-04 13:00:00	3	0	1	2	4	2.0	0.0	0.0	5291.0	0.14285714285714285
136	19	https://weibo.com/1009515492/Ovpzyw8ov?refer_flag=1001030103_	2024-09-04 13:00:00	4	1	2	4	8	5.0	0.25	0.0	5291.0	0.3333333333333333
137	19	https://weibo.com/1009515492/Ovpzyw8ov?refer_flag=1001030103_	2024-09-04 13:00:00	5	3	5	1	9	4.0	3.0	1.0	5291.0	0.3333333333333333
138	19	https://weibo.com/1009515492/Ovpzyw8ov?refer_flag=1001030103_	2024-09-04 13:00:00	6	0	5	1	10	1.0	0.0	0.3333333333333333	5291.0	0.4
139	19	https://weibo.com/1009515492/Ovpzyw8ov?refer_flag=1001030103_	2024-09-04 13:00:00	7	0	5	2	12	1.0	0.0	0.0	5291.0	0.4
140	19	https://weibo.com/1009515492/Ovpzyw8ov?refer_flag=1001030103_	2024-09-04 13:00:00	8	0	5	0	12	0.0	0.0	0.0	5291.0	0.4
141	19	https://weibo.com/1009515492/Ovpzyw8ov?refer_flag=1001030103_	2024-09-04 13:00:00	9	0	5	2	14	2.0	0.0	0.0	5291.0	0.45454545454545453
142	19	https://weibo.com/1009515492/Ovpzyw8ov?refer_flag=1001030103_	2024-09-04 13:00:00	10	1	6	1	15	1.0	1.0	0.0	5291.0	0.45454545454545453
143	20	https://weibo.com/1009515492/OwBnKD5AK?refer_flag=1001030103_	2024-09-12 09:00:00	1	2	2	1	1	3.0	2.0	0.0	1681.0	0.6666666666666666
144	20	https://weibo.com/1009515492/OwBnKD5AK?refer_flag=1001030103_	2024-09-12 09:00:00	2	1	3	0	1	1.0	0.0	0.0	1681.0	0.75
145	20	https://weibo.com/1009515492/OwBnKD5AK?refer_flag=1001030103_	2024-09-12 09:00:00	3	1	4	0	1	1.0	0.0	0.0	1681.0	0.75
146	20	https://weibo.com/1009515492/OwBnKD5AK?refer_flag=1001030103_	2024-09-12 09:00:00	4	0	4	0	1	0.0	0.0	0.0	1681.0	0.75
147	20	https://weibo.com/1009515492/OwBnKD5AK?refer_flag=1001030103_	2024-09-12 09:00:00	5	0	4	0	1	0.0	0.0	0.0	1681.0	0.75
148	20	https://weibo.com/1009515492/OwBnKD5AK?refer_flag=1001030103_	2024-09-12 09:00:00	6	0	4	0	1	0.0	0.0	0.0	1681.0	0.75
149	20	https://weibo.com/1009515492/OwBnKD5AK?refer_flag=1001030103_	2024-09-12 09:00:00	7	0	4	0	1	0.0	0.0	0.0	1681.0	0.75
150	20	https://weibo.com/1009515492/OwBnKD5AK?refer_flag=1001030103_	2024-09-12 09:00:00	8	0	4	0	1	0.0	0.0	0.0	1681.0	0.75
151	20	https://weibo.com/1009515492/OwBnKD5AK?refer_flag=1001030103_	2024-09-12 09:00:00	9	0	4	0	1	0.0	0.0	0.0	1681.0	0.75
152	20	https://weibo.com/1009515492/OwBnKD5AK?refer_flag=1001030103_	2024-09-12 09:00:00	10	0	4	0	1	0.0	0.0	0.0	1681.0	0.75
163	22	https://weibo.com/1010200025/OwajdvHR3?refer_flag=1001030103_	2024-09-09 12:00:00	1	3	3	6	6	4.0	0.5	0.0	3063.0	1.0
164	22	https://weibo.com/1010200025/OwajdvHR3?refer_flag=1001030103_	2024-09-09 12:00:00	2	0	3	2	8	2.0	0.0	0.6666666666666666	3063.0	1.0
165	22	https://weibo.com/1010200025/OwajdvHR3?refer_flag=1001030103_	2024-09-09 12:00:00	3	0	3	2	10	1.0	0.0	0.0	3063.0	1.0
166	22	https://weibo.com/1010200025/OwajdvHR3?refer_flag=1001030103_	2024-09-09 12:00:00	4	0	3	1	11	1.0	0.0	0.0	3063.0	1.0
167	22	https://weibo.com/1010200025/OwajdvHR3?refer_flag=1001030103_	2024-09-09 12:00:00	5	0	3	1	12	1.0	0.0	0.0	3063.0	1.0
168	22	https://weibo.com/1010200025/OwajdvHR3?refer_flag=1001030103_	2024-09-09 12:00:00	6	2	5	1	13	3.0	2.0	0.0	3063.0	1.0
169	22	https://weibo.com/1010200025/OwajdvHR3?refer_flag=1001030103_	2024-09-09 12:00:00	7	3	8	1	14	3.0	3.0	0.5	3063.0	0.9722222222222222
170	22	https://weibo.com/1010200025/OwajdvHR3?refer_flag=1001030103_	2024-09-09 12:00:00	8	2	10	2	16	3.0	1.0	0.6666666666666666	3063.0	0.972972972972973
171	22	https://weibo.com/1010200025/OwajdvHR3?refer_flag=1001030103_	2024-09-09 12:00:00	9	2	12	1	17	2.0	2.0	0.5	3063.0	0.9772727272727273
172	22	https://weibo.com/1010200025/OwajdvHR3?refer_flag=1001030103_	2024-09-09 12:00:00	10	2	14	2	19	4.0	1.0	1.0	3063.0	0.9361702127659575
173	23	https://weibo.com/1010567100/OvTSPhfOe?refer_flag=1001030103_	2024-09-07 18:00:00	1	0	0	1	1	1.0	0.0	0.0	4417.0
174	23	https://weibo.com/1010567100/OvTSPhfOe?refer_flag=1001030103_	2024-09-07 18:00:00	2	1	1	0	1	1.0	0.0	0.0	4417.0	1.0
175	23	https://weibo.com/1010567100/OvTSPhfOe?refer_flag=1001030103_	2024-09-07 18:00:00	3	0	1	0	1	0.0	0.0	0.0	4417.0	1.0
176	23	https://weibo.com/1010567100/OvTSPhfOe?refer_flag=1001030103_	2024-09-07 18:00:00	4	0	1	0	1	0.0	0.0	0.0	4417.0	1.0
177	23	https://weibo.com/1010567100/OvTSPhfOe?refer_flag=1001030103_	2024-09-07 18:00:00	5	0	1	1	2	1.0	0.0	0.0	4417.0	1.0
178	24	https://weibo.com/1013519712/Ow1yV3G80?refer_flag=1001030103_	2024-09-08 14:00:00	1	4	4	0	0	4.0	0.0	0.0	4844.0
179	24	https://weibo.com/1013519712/Ow1yV3G80?refer_flag=1001030103_	2024-09-08 14:00:00	2	7	11	0	0	7.0	0.0	0.0	4844.0
180	24	https://weibo.com/1013519712/Ow1yV3G80?refer_flag=1001030103_	2024-09-08 14:00:00	3	2	13	0	0	2.0	0.0	0.0	4844.0
181	24	https://weibo.com/1013519712/Ow1yV3G80?refer_flag=1001030103_	2024-09-08 14:00:00	4	1	14	0	0	1.0	0.0	0.0	4844.0
182	24	https://weibo.com/1013519712/Ow1yV3G80?refer_flag=1001030103_	2024-09-08 14:00:00	5	2	16	0	0	2.0	0.0	0.0	4844.0
183	24	https://weibo.com/1013519712/Ow1yV3G80?refer_flag=1001030103_	2024-09-08 14:00:00	6	0	16	0	0	0.0	0.0	0.0	4844.0
184	24	https://weibo.com/1013519712/Ow1yV3G80?refer_flag=1001030103_	2024-09-08 14:00:00	7	2	18	0	0	2.0	0.0	0.0	4844.0
185	24	https://weibo.com/1013519712/Ow1yV3G80?refer_flag=1001030103_	2024-09-08 14:00:00	8	1	19	0	0	1.0	0.0	0.0	4844.0
186	24	https://weibo.com/1013519712/Ow1yV3G80?refer_flag=1001030103_	2024-09-08 14:00:00	9	0	19	0	0	0.0	0.0	0.0	4844.0
187	24	https://weibo.com/1013519712/Ow1yV3G80?refer_flag=1001030103_	2024-09-08 14:00:00	10	1	20	0	0	1.0	0.0	0.0	4844.0
188	25	https://weibo.com/1015206261/OvaCOqmHb?refer_flag=1001030103_	2024-09-02 23:00:00	1	4	4	2	2	6.0	2.0	0.0	6868.0	0.3
189	25	https://weibo.com/1015206261/OvaCOqmHb?refer_flag=1001030103_	2024-09-02 23:00:00	2	5	9	1	3	6.0	5.0	0.25	6868.0	0.23076923076923078
190	25	https://weibo.com/1015206261/OvaCOqmHb?refer_flag=1001030103_	2024-09-02 23:00:00	3	2	11	1	4	2.0	2.0	0.2	6868.0	0.23076923076923078
191	25	https://weibo.com/1015206261/OvaCOqmHb?refer_flag=1001030103_	2024-09-02 23:00:00	4	1	12	0	4	1.0	0.0	0.0	6868.0	0.2857142857142857
192	25	https://weibo.com/1015206261/OvaCOqmHb?refer_flag=1001030103_	2024-09-02 23:00:00	5	0	12	0	4	0.0	0.0	0.0	6868.0	0.2857142857142857
193	25	https://weibo.com/1015206261/OvaCOqmHb?refer_flag=1001030103_	2024-09-02 23:00:00	6	0	12	0	4	0.0	0.0	0.0	6868.0	0.2857142857142857
194	25	https://weibo.com/1015206261/OvaCOqmHb?refer_flag=1001030103_	2024-09-02 23:00:00	7	0	12	0	4	0.0	0.0	0.0	6868.0	0.2857142857142857
195	25	https://weibo.com/1015206261/OvaCOqmHb?refer_flag=1001030103_	2024-09-02 23:00:00	8	0	12	0	4	0.0	0.0	0.0	6868.0	0.25
196	25	https://weibo.com/1015206261/OvaCOqmHb?refer_flag=1001030103_	2024-09-02 23:00:00	9	3	15	0	4	3.0	0.0	0.0	6868.0	0.29411764705882354
197	25	https://weibo.com/1015206261/OvaCOqmHb?refer_flag=1001030103_	2024-09-02 23:00:00	10	1	16	1	5	2.0	1.0	0.3333333333333333	6868.0	0.3333333333333333
198	26	https://weibo.com/1019210452/OvUYZifsf?refer_flag=1001030103_	2024-09-07 21:00:00	1	0	0	0	0	0.0	0.0	0.0	3488.0
199	26	https://weibo.com/1019210452/OvUYZifsf?refer_flag=1001030103_	2024-09-07 21:00:00	2	0	0	0	0	0.0	0.0	0.0	3488.0
200	26	https://weibo.com/1019210452/OvUYZifsf?refer_flag=1001030103_	2024-09-07 21:00:00	3	0	0	0	0	0.0	0.0	0.0	3488.0
201	26	https://weibo.com/1019210452/OvUYZifsf?refer_flag=1001030103_	2024-09-07 21:00:00	4	0	0	0	0	0.0	0.0	0.0	3488.0
202	26	https://weibo.com/1019210452/OvUYZifsf?refer_flag=1001030103_	2024-09-07 21:00:00	5	0	0	0	0	0.0	0.0	0.0	3488.0
203	26	https://weibo.com/1019210452/OvUYZifsf?refer_flag=1001030103_	2024-09-07 21:00:00	6	0	0	0	0	0.0	0.0	0.0	3488.0
204	26	https://weibo.com/1019210452/OvUYZifsf?refer_flag=1001030103_	2024-09-07 21:00:00	7	0	0	0	0	0.0	0.0	0.0	3488.0
205	26	https://weibo.com/1019210452/OvUYZifsf?refer_flag=1001030103_	2024-09-07 21:00:00	8	0	0	0	0	0.0	0.0	0.0	3488.0
206	26	https://weibo.com/1019210452/OvUYZifsf?refer_flag=1001030103_	2024-09-07 21:00:00	9	0	0	0	0	0.0	0.0	0.0	3488.0
207	26	https://weibo.com/1019210452/OvUYZifsf?refer_flag=1001030103_	2024-09-07 21:00:00	10	0	0	0	0	0.0	0.0	0.0	3488.0
208	27	https://weibo.com/1023008547/OvApprztk?refer_flag=1001030103_	2024-09-05 16:00:00	1	0	0	0	0	0.0	0.0	0.0	5291.0
209	27	https://weibo.com/1023008547/OvApprztk?refer_flag=1001030103_	2024-09-05 16:00:00	2	0	0	0	0	0.0	0.0	0.0	5291.0
210	27	https://weibo.com/1023008547/OvApprztk?refer_flag=1001030103_	2024-09-05 16:00:00	3	0	0	0	0	0.0	0.0	0.0	5291.0
211	27	https://weibo.com/1023008547/OvApprztk?refer_flag=1001030103_	2024-09-05 16:00:00	4	0	0	0	0	0.0	0.0	0.0	5291.0
212	27	https://weibo.com/1023008547/OvApprztk?refer_flag=1001030103_	2024-09-05 16:00:00	5	0	0	0	0	0.0	0.0	0.0	5291.0
213	27	https://weibo.com/1023008547/OvApprztk?refer_flag=1001030103_	2024-09-05 16:00:00	6	0	0	0	0	0.0	0.0	0.0	5291.0
214	27	https://weibo.com/1023008547/OvApprztk?refer_flag=1001030103_	2024-09-05 16:00:00	7	0	0	0	0	0.0	0.0	0.0	5291.0
215	27	https://weibo.com/1023008547/OvApprztk?refer_flag=1001030103_	2024-09-05 16:00:00	8	0	0	0	0	0.0	0.0	0.0	5291.0
216	27	https://weibo.com/1023008547/OvApprztk?refer_flag=1001030103_	2024-09-05 16:00:00	9	0	0	0	0	0.0	0.0	0.0	5291.0
217	27	https://weibo.com/1023008547/OvApprztk?refer_flag=1001030103_	2024-09-05 16:00:00	10	0	0	0	0	0.0	0.0	0.0	5291.0
218	28	https://weibo.com/1028991024/OvhnPvDek?refer_flag=1001030103_	2024-09-03 16:00:00	1	4	4	4	4	6.0	1.0	0.0	5768.0	0.875
219	28	https://weibo.com/1028991024/OvhnPvDek?refer_flag=1001030103_	2024-09-03 16:00:00	2	8	12	1	5	9.0	8.0	0.25	5768.0	0.8181818181818182
220	28	https://weibo.com/1028991024/OvhnPvDek?refer_flag=1001030103_	2024-09-03 16:00:00	3	5	17	4	9	9.0	1.25	0.5	5768.0	0.7647058823529411
221	28	https://weibo.com/1028991024/OvhnPvDek?refer_flag=1001030103_	2024-09-03 16:00:00	4	3	20	0	9	2.0	0.0	0.0	5768.0	0.7777777777777778
222	28	https://weibo.com/1028991024/OvhnPvDek?refer_flag=1001030103_	2024-09-03 16:00:00	5	0	20	1	10	1.0	0.0	0.3333333333333333	5768.0	0.7368421052631579
223	28	https://weibo.com/1028991024/OvhnPvDek?refer_flag=1001030103_	2024-09-03 16:00:00	6	1	21	0	10	1.0	0.0	0.0	5768.0	0.7368421052631579
224	28	https://weibo.com/1028991024/OvhnPvDek?refer_flag=1001030103_	2024-09-03 16:00:00	7	0	21	1	11	1.0	0.0	1.0	5768.0	0.7368421052631579
225	29	https://weibo.com/1029914170/Ovor6jZAu?refer_flag=1001030103_	2024-09-04 10:00:00	1	0	0	0	0	0.0	0.0	0.0	5766.0	0.0
226	29	https://weibo.com/1029914170/Ovor6jZAu?refer_flag=1001030103_	2024-09-04 10:00:00	2	1	1	1	1	1.0	1.0	0.0	5766.0	0.0
227	30	https://weibo.com/1030072173/OvtjtkLEW?refer_flag=1001030103_	2024-09-04 22:00:00	1	1	1	0	0	1.0	0.0	0.0	5244.0	0.0
228	30	https://weibo.com/1030072173/OvtjtkLEW?refer_flag=1001030103_	2024-09-04 22:00:00	2	1	2	1	1	1.0	1.0	1.0	5244.0	0.0
229	30	https://weibo.com/1030072173/OvtjtkLEW?refer_flag=1001030103_	2024-09-04 22:00:00	3	0	2	0	1	0.0	0.0	0.0	5244.0	0.0
230	30	https://weibo.com/1030072173/OvtjtkLEW?refer_flag=1001030103_	2024-09-04 22:00:00	4	0	2	0	1	0.0	0.0	0.0	5244.0	0.0
231	30	https://weibo.com/1030072173/OvtjtkLEW?refer_flag=1001030103_	2024-09-04 22:00:00	5	0	2	0	1	0.0	0.0	0.0	5244.0	0.0
232	30	https://weibo.com/1030072173/OvtjtkLEW?refer_flag=1001030103_	2024-09-04 22:00:00	6	0	2	0	1	0.0	0.0	0.0	5244.0	0.0
233	30	https://weibo.com/1030072173/OvtjtkLEW?refer_flag=1001030103_	2024-09-04 22:00:00	7	0	2	0	1	0.0	0.0	0.0	5244.0	0.0
234	30	https://weibo.com/1030072173/OvtjtkLEW?refer_flag=1001030103_	2024-09-04 22:00:00	8	0	2	0	1	0.0	0.0	0.0	5244.0	0.0
235	30	https://weibo.com/1030072173/OvtjtkLEW?refer_flag=1001030103_	2024-09-04 22:00:00	9	0	2	0	1	0.0	0.0	0.0	5244.0	0.0
236	30	https://weibo.com/1030072173/OvtjtkLEW?refer_flag=1001030103_	2024-09-04 22:00:00	10	0	2	0	1	0.0	0.0	0.0	5244.0	0.0
237	31	https://weibo.com/1031602785/Ov5HwDrUO?refer_flag=1001030103_	2024-09-02 10:00:00	1	0	0	0	0	0.0	0.0	0.0	6494.0
238	31	https://weibo.com/1031602785/Ov5HwDrUO?refer_flag=1001030103_	2024-09-02 10:00:00	2	0	0	1	1	1.0	0.0	0.0	6494.0
239	31	https://weibo.com/1031602785/Ov5HwDrUO?refer_flag=1001030103_	2024-09-02 10:00:00	3	0	0	1	2	1.0	0.0	0.0	6494.0
240	31	https://weibo.com/1031602785/Ov5HwDrUO?refer_flag=1001030103_	2024-09-02 10:00:00	4	0	0	1	3	1.0	0.0	0.0	6494.0
241	31	https://weibo.com/1031602785/Ov5HwDrUO?refer_flag=1001030103_	2024-09-02 10:00:00	5	14	14	21	24	18.0	0.6666666666666666	0.0	6494.0
242	31	https://weibo.com/1031602785/Ov5HwDrUO?refer_flag=1001030103_	2024-09-02 10:00:00	6	0	14	0	24	0.0	0.0	0.0	6494.0
243	31	https://weibo.com/1031602785/Ov5HwDrUO?refer_flag=1001030103_	2024-09-02 10:00:00	7	0	14	0	24	0.0	0.0	0.0	6494.0
244	31	https://weibo.com/1031602785/Ov5HwDrUO?refer_flag=1001030103_	2024-09-02 10:00:00	8	0	14	1	25	1.0	0.0	0.0	6494.0
245	31	https://weibo.com/1031602785/Ov5HwDrUO?refer_flag=1001030103_	2024-09-02 10:00:00	9	0	14	0	25	0.0	0.0	0.0	6494.0
246	31	https://weibo.com/1031602785/Ov5HwDrUO?refer_flag=1001030103_	2024-09-02 10:00:00	10	0	14	0	25	0.0	0.0	0.0	6494.0
247	32	https://weibo.com/1035458877/OwN805XQl?refer_flag=1001030103_	2024-09-13 15:00:00	1	0	0	0	0	0.0	0.0	0.0	910.0
248	32	https://weibo.com/1035458877/OwN805XQl?refer_flag=1001030103_	2024-09-13 15:00:00	2	0	0	0	0	0.0	0.0	0.0	910.0
249	32	https://weibo.com/1035458877/OwN805XQl?refer_flag=1001030103_	2024-09-13 15:00:00	3	0	0	0	0	0.0	0.0	0.0	910.0
250	32	https://weibo.com/1035458877/OwN805XQl?refer_flag=1001030103_	2024-09-13 15:00:00	4	0	0	0	0	0.0	0.0	0.0	910.0
251	32	https://weibo.com/1035458877/OwN805XQl?refer_flag=1001030103_	2024-09-13 15:00:00	5	19	19	25	25	30.0	0.76	0.0	910.0
252	32	https://weibo.com/1035458877/OwN805XQl?refer_flag=1001030103_	2024-09-13 15:00:00	6	0	19	0	25	0.0	0.0	0.0	910.0
253	32	https://weibo.com/1035458877/OwN805XQl?refer_flag=1001030103_	2024-09-13 15:00:00	7	0	19	0	25	0.0	0.0	0.0	910.0
254	32	https://weibo.com/1035458877/OwN805XQl?refer_flag=1001030103_	2024-09-13 15:00:00	8	0	19	0	25	0.0	0.0	0.0	910.0
255	32	https://weibo.com/1035458877/OwN805XQl?refer_flag=1001030103_	2024-09-13 15:00:00	9	0	19	0	25	0.0	0.0	0.0	910.0
256	32	https://weibo.com/1035458877/OwN805XQl?refer_flag=1001030103_	2024-09-13 15:00:00	10	0	19	0	25	0.0	0.0	0.0	910.0
257	33	https://weibo.com/1036713140/OwVDFtWo6?refer_flag=1001030103_	2024-09-14 12:00:00	1	0	0	0	0	0.0	0.0	0.0	1027.0
258	33	https://weibo.com/1036713140/OwVDFtWo6?refer_flag=1001030103_	2024-09-14 12:00:00	2	0	0	0	0	0.0	0.0	0.0	1027.0
259	33	https://weibo.com/1036713140/OwVDFtWo6?refer_flag=1001030103_	2024-09-14 12:00:00	3	0	0	0	0	0.0	0.0	0.0	1027.0
260	33	https://weibo.com/1036713140/OwVDFtWo6?refer_flag=1001030103_	2024-09-14 12:00:00	4	0	0	0	0	0.0	0.0	0.0	1027.0
261	33	https://weibo.com/1036713140/OwVDFtWo6?refer_flag=1001030103_	2024-09-14 12:00:00	5	0	0	0	0	0.0	0.0	0.0	1027.0
262	33	https://weibo.com/1036713140/OwVDFtWo6?refer_flag=1001030103_	2024-09-14 12:00:00	6	0	0	0	0	0.0	0.0	0.0	1027.0
263	33	https://weibo.com/1036713140/OwVDFtWo6?refer_flag=1001030103_	2024-09-14 12:00:00	7	0	0	0	0	0.0	0.0	0.0	1027.0
264	33	https://weibo.com/1036713140/OwVDFtWo6?refer_flag=1001030103_	2024-09-14 12:00:00	8	0	0	0	0	0.0	0.0	0.0	1027.0
265	33	https://weibo.com/1036713140/OwVDFtWo6?refer_flag=1001030103_	2024-09-14 12:00:00	9	1	1	1	1	1.0	1.0	0.0	1027.0	1.0
266	34	https://weibo.com/1037791905/OvUOJm3u7?refer_flag=1001030103_	2024-09-07 20:00:00	1	3	3	0	0	3.0	0.0	0.0	3949.0	1.0
267	34	https://weibo.com/1037791905/OvUOJm3u7?refer_flag=1001030103_	2024-09-07 20:00:00	2	0	3	0	0	0.0	0.0	0.0	3949.0	1.0
268	34	https://weibo.com/1037791905/OvUOJm3u7?refer_flag=1001030103_	2024-09-07 20:00:00	3	0	3	2	2	2.0	0.0	0.0	3949.0	1.0
269	34	https://weibo.com/1037791905/OvUOJm3u7?refer_flag=1001030103_	2024-09-07 20:00:00	4	2	5	1	3	2.0	2.0	0.0	3949.0	1.0
270	34	https://weibo.com/1037791905/OvUOJm3u7?refer_flag=1001030103_	2024-09-07 20:00:00	5	0	5	0	3	0.0	0.0	0.0	3949.0	1.0
271	34	https://weibo.com/1037791905/OvUOJm3u7?refer_flag=1001030103_	2024-09-07 20:00:00	6	0	5	0	3	0.0	0.0	0.0	3949.0	1.0
272	34	https://weibo.com/1037791905/OvUOJm3u7?refer_flag=1001030103_	2024-09-07 20:00:00	7	0	5	0	3	0.0	0.0	0.0	3949.0	1.0
273	34	https://weibo.com/1037791905/OvUOJm3u7?refer_flag=1001030103_	2024-09-07 20:00:00	8	0	5	0	3	0.0	0.0	0.0	3949.0	1.0
274	34	https://weibo.com/1037791905/OvUOJm3u7?refer_flag=1001030103_	2024-09-07 20:00:00	9	0	5	0	3	0.0	0.0	0.0	3949.0	1.0
275	34	https://weibo.com/1037791905/OvUOJm3u7?refer_flag=1001030103_	2024-09-07 20:00:00	10	0	5	0	3	0.0	0.0	0.0	3949.0	1.0
276	35	https://weibo.com/1042008944/OwCnM1pRw?refer_flag=1001030103_	2024-09-12 11:00:00	1	3	3	1	1	3.0	3.0	0.0	1699.0	1.0
277	35	https://weibo.com/1042008944/OwCnM1pRw?refer_flag=1001030103_	2024-09-12 11:00:00	2	0	3	4	5	4.0	0.0	1.3333333333333333	1699.0	1.0
278	35	https://weibo.com/1042008944/OwCnM1pRw?refer_flag=1001030103_	2024-09-12 11:00:00	3	0	3	1	6	1.0	0.0	0.0	1699.0	1.0
279	35	https://weibo.com/1042008944/OwCnM1pRw?refer_flag=1001030103_	2024-09-12 11:00:00	4	0	3	2	8	2.0	0.0	0.0	1699.0	1.0
280	35	https://weibo.com/1042008944/OwCnM1pRw?refer_flag=1001030103_	2024-09-12 11:00:00	5	0	3	0	8	0.0	0.0	0.0	1699.0	1.0
281	35	https://weibo.com/1042008944/OwCnM1pRw?refer_flag=1001030103_	2024-09-12 11:00:00	6	0	3	0	8	0.0	0.0	0.0	1699.0	1.0
282	35	https://weibo.com/1042008944/OwCnM1pRw?refer_flag=1001030103_	2024-09-12 11:00:00	7	1	4	0	8	1.0	0.0	0.0	1699.0	0.75
283	35	https://weibo.com/1042008944/OwCnM1pRw?refer_flag=1001030103_	2024-09-12 11:00:00	8	1	5	0	8	1.0	0.0	0.0	1699.0	0.8
284	35	https://weibo.com/1042008944/OwCnM1pRw?refer_flag=1001030103_	2024-09-12 11:00:00	9	0	5	0	8	0.0	0.0	0.0	1699.0	0.8
285	35	https://weibo.com/1042008944/OwCnM1pRw?refer_flag=1001030103_	2024-09-12 11:00:00	10	0	5	1	9	1.0	0.0	0.0	1699.0	0.8
296	37	https://weibo.com/1043320390/OvonurD1I?refer_flag=1001030103_	2024-09-04 10:00:00	1	2	2	1	1	3.0	2.0	0.0	5470.0	1.0
297	37	https://weibo.com/1043320390/OvonurD1I?refer_flag=1001030103_	2024-09-04 10:00:00	2	0	2	0	1	0.0	0.0	0.0	5470.0	1.0
298	37	https://weibo.com/1043320390/OvonurD1I?refer_flag=1001030103_	2024-09-04 10:00:00	3	0	2	0	1	0.0	0.0	0.0	5470.0	1.0
299	37	https://weibo.com/1043320390/OvonurD1I?refer_flag=1001030103_	2024-09-04 10:00:00	4	0	2	0	1	0.0	0.0	0.0	5470.0	1.0
300	37	https://weibo.com/1043320390/OvonurD1I?refer_flag=1001030103_	2024-09-04 10:00:00	5	0	2	0	1	0.0	0.0	0.0	5470.0	1.0
301	37	https://weibo.com/1043320390/OvonurD1I?refer_flag=1001030103_	2024-09-04 10:00:00	6	0	2	0	1	0.0	0.0	0.0	5470.0	1.0
302	37	https://weibo.com/1043320390/OvonurD1I?refer_flag=1001030103_	2024-09-04 10:00:00	7	0	2	0	1	0.0	0.0	0.0	5470.0	1.0
303	37	https://weibo.com/1043320390/OvonurD1I?refer_flag=1001030103_	2024-09-04 10:00:00	8	0	2	0	1	0.0	0.0	0.0	5470.0	1.0
304	37	https://weibo.com/1043320390/OvonurD1I?refer_flag=1001030103_	2024-09-04 10:00:00	9	0	2	0	1	0.0	0.0	0.0	5470.0	1.0
305	37	https://weibo.com/1043320390/OvonurD1I?refer_flag=1001030103_	2024-09-04 10:00:00	10	0	2	0	1	0.0	0.0	0.0	5470.0	1.0
306	38	https://weibo.com/1043325954/OvH7eFKYJ?refer_flag=1001030103_	2024-09-06 10:00:00	1	2	2	13	13	15.0	0.1538461538461538	0.0	4343.0
307	38	https://weibo.com/1043325954/OvH7eFKYJ?refer_flag=1001030103_	2024-09-06 10:00:00	2	0	2	14	27	12.0	0.0	7.0	4343.0
308	38	https://weibo.com/1043325954/OvH7eFKYJ?refer_flag=1001030103_	2024-09-06 10:00:00	3	4	6	3	30	7.0	1.3333333333333333	0.0	4343.0
309	38	https://weibo.com/1043325954/OvH7eFKYJ?refer_flag=1001030103_	2024-09-06 10:00:00	4	6	12	0	30	6.0	0.0	0.0	4343.0
310	38	https://weibo.com/1043325954/OvH7eFKYJ?refer_flag=1001030103_	2024-09-06 10:00:00	5	6	18	0	30	6.0	0.0	0.0	4343.0
311	38	https://weibo.com/1043325954/OvH7eFKYJ?refer_flag=1001030103_	2024-09-06 10:00:00	6	1	19	0	30	1.0	0.0	0.0	4343.0
312	38	https://weibo.com/1043325954/OvH7eFKYJ?refer_flag=1001030103_	2024-09-06 10:00:00	7	1	20	0	30	1.0	0.0	0.0	4343.0
313	38	https://weibo.com/1043325954/OvH7eFKYJ?refer_flag=1001030103_	2024-09-06 10:00:00	8	2	22	0	30	2.0	0.0	0.0	4343.0
314	38	https://weibo.com/1043325954/OvH7eFKYJ?refer_flag=1001030103_	2024-09-06 10:00:00	9	1	23	0	30	1.0	0.0	0.0	4343.0
315	38	https://weibo.com/1043325954/OvH7eFKYJ?refer_flag=1001030103_	2024-09-06 10:00:00	10	0	23	0	30	0.0	0.0	0.0	4343.0
316	39	https://weibo.com/1043325954/OvHXOp7i4?refer_flag=1001030103_	2024-09-06 12:00:00	1	0	0	6	6	6.0	0.0	0.0	4343.0	0.6666666666666666
317	39	https://weibo.com/1043325954/OvHXOp7i4?refer_flag=1001030103_	2024-09-06 12:00:00	2	4	4	3	9	6.0	1.3333333333333333	0.0	4343.0	0.75
318	39	https://weibo.com/1043325954/OvHXOp7i4?refer_flag=1001030103_	2024-09-06 12:00:00	3	0	4	1	10	1.0	0.0	0.25	4343.0	0.75
319	39	https://weibo.com/1043325954/OvHXOp7i4?refer_flag=1001030103_	2024-09-06 12:00:00	4	0	4	0	10	0.0	0.0	0.0	4343.0	0.8
320	39	https://weibo.com/1043325954/OvHXOp7i4?refer_flag=1001030103_	2024-09-06 12:00:00	5	1	5	0	10	1.0	0.0	0.0	4343.0	0.6666666666666666
321	39	https://weibo.com/1043325954/OvHXOp7i4?refer_flag=1001030103_	2024-09-06 12:00:00	6	1	6	0	10	1.0	0.0	0.0	4343.0	0.6666666666666666
322	39	https://weibo.com/1043325954/OvHXOp7i4?refer_flag=1001030103_	2024-09-06 12:00:00	7	0	6	0	10	0.0	0.0	0.0	4343.0	0.6666666666666666
323	39	https://weibo.com/1043325954/OvHXOp7i4?refer_flag=1001030103_	2024-09-06 12:00:00	8	0	6	0	10	0.0	0.0	0.0	4343.0	0.6666666666666666
324	39	https://weibo.com/1043325954/OvHXOp7i4?refer_flag=1001030103_	2024-09-06 12:00:00	9	0	6	0	10	0.0	0.0	0.0	4343.0	0.6666666666666666
325	39	https://weibo.com/1043325954/OvHXOp7i4?refer_flag=1001030103_	2024-09-06 12:00:00	10	0	6	0	10	0.0	0.0	0.0	4343.0	0.6666666666666666
326	40	https://weibo.com/1043325954/OvQJpkeWS?refer_flag=1001030103_	2024-09-07 10:00:00	1	0	0	2	2	2.0	0.0	0.0	3936.0
327	40	https://weibo.com/1043325954/OvQJpkeWS?refer_flag=1001030103_	2024-09-07 10:00:00	2	0	0	3	5	3.0	0.0	0.0	3936.0
328	40	https://weibo.com/1043325954/OvQJpkeWS?refer_flag=1001030103_	2024-09-07 10:00:00	3	1	1	11	16	12.0	0.0909090909090909	0.0	3936.0	0.7142857142857143
329	40	https://weibo.com/1043325954/OvQJpkeWS?refer_flag=1001030103_	2024-09-07 10:00:00	4	8	9	13	29	17.0	0.6153846153846154	13.0	3936.0	0.6666666666666666
330	40	https://weibo.com/1043325954/OvQJpkeWS?refer_flag=1001030103_	2024-09-07 10:00:00	5	1	10	0	29	1.0	0.0	0.0	3936.0	0.7037037037037037
331	40	https://weibo.com/1043325954/OvQJpkeWS?refer_flag=1001030103_	2024-09-07 10:00:00	6	1	11	0	29	1.0	0.0	0.0	3936.0	0.7333333333333333
332	40	https://weibo.com/1043325954/OvQJpkeWS?refer_flag=1001030103_	2024-09-07 10:00:00	7	5	16	0	29	5.0	0.0	0.0	3936.0	0.7435897435897436
333	40	https://weibo.com/1043325954/OvQJpkeWS?refer_flag=1001030103_	2024-09-07 10:00:00	8	3	19	0	29	3.0	0.0	0.0	3936.0	0.75
334	40	https://weibo.com/1043325954/OvQJpkeWS?refer_flag=1001030103_	2024-09-07 10:00:00	9	2	21	0	29	2.0	0.0	0.0	3936.0	0.75
335	40	https://weibo.com/1043325954/OvQJpkeWS?refer_flag=1001030103_	2024-09-07 10:00:00	10	1	22	0	29	1.0	0.0	0.0	3936.0	0.7333333333333333
336	41	https://weibo.com/1043325954/OvQSR4IcI?refer_flag=1001030103_	2024-09-07 10:00:00	1	3	3	4	4	5.0	0.75	0.0	3936.0	1.0
337	41	https://weibo.com/1043325954/OvQSR4IcI?refer_flag=1001030103_	2024-09-07 10:00:00	2	3	6	4	8	7.0	0.75	1.3333333333333333	3936.0	0.6666666666666666
338	41	https://weibo.com/1043325954/OvQSR4IcI?refer_flag=1001030103_	2024-09-07 10:00:00	3	0	6	5	13	4.0	0.0	1.6666666666666667	3936.0	0.6666666666666666
339	41	https://weibo.com/1043325954/OvQSR4IcI?refer_flag=1001030103_	2024-09-07 10:00:00	4	0	6	7	20	3.0	0.0	0.0	3936.0	0.7142857142857143
340	41	https://weibo.com/1043325954/OvQSR4IcI?refer_flag=1001030103_	2024-09-07 10:00:00	5	3	9	6	26	7.0	0.5	0.0	3936.0	0.7777777777777778
341	41	https://weibo.com/1043325954/OvQSR4IcI?refer_flag=1001030103_	2024-09-07 10:00:00	6	0	9	0	26	0.0	0.0	0.0	3936.0	0.7777777777777778
342	41	https://weibo.com/1043325954/OvQSR4IcI?refer_flag=1001030103_	2024-09-07 10:00:00	7	0	9	1	27	1.0	0.0	0.0	3936.0	0.7777777777777778
343	41	https://weibo.com/1043325954/OvQSR4IcI?refer_flag=1001030103_	2024-09-07 10:00:00	8	0	9	0	27	0.0	0.0	0.0	3936.0	0.7777777777777778
344	41	https://weibo.com/1043325954/OvQSR4IcI?refer_flag=1001030103_	2024-09-07 10:00:00	9	0	9	2	29	2.0	0.0	0.0	3936.0	0.7777777777777778
345	41	https://weibo.com/1043325954/OvQSR4IcI?refer_flag=1001030103_	2024-09-07 10:00:00	10	2	11	1	30	3.0	2.0	0.0	3936.0	0.8181818181818182
346	42	https://weibo.com/1043325954/OvyFewMKZ?refer_flag=1001030103_	2024-09-05 12:00:00	1	1	1	3	3	4.0	0.3333333333333333	0.0	4695.0
347	42	https://weibo.com/1043325954/OvyFewMKZ?refer_flag=1001030103_	2024-09-05 12:00:00	2	0	1	1	4	1.0	0.0	1.0	4695.0
348	42	https://weibo.com/1043325954/OvyFewMKZ?refer_flag=1001030103_	2024-09-05 12:00:00	3	1	2	0	4	1.0	0.0	0.0	4695.0
349	42	https://weibo.com/1043325954/OvyFewMKZ?refer_flag=1001030103_	2024-09-05 12:00:00	4	3	5	7	11	10.0	0.4285714285714285	7.0	4695.0
350	42	https://weibo.com/1043325954/OvyFewMKZ?refer_flag=1001030103_	2024-09-05 12:00:00	5	4	9	5	16	8.0	0.8	1.6666666666666667	4695.0
351	42	https://weibo.com/1043325954/OvyFewMKZ?refer_flag=1001030103_	2024-09-05 12:00:00	6	14	23	10	26	18.0	1.4	2.5	4695.0
352	42	https://weibo.com/1043325954/OvyFewMKZ?refer_flag=1001030103_	2024-09-05 12:00:00	7	3	26	0	26	3.0	0.0	0.0	4695.0
353	42	https://weibo.com/1043325954/OvyFewMKZ?refer_flag=1001030103_	2024-09-05 12:00:00	8	0	26	0	26	0.0	0.0	0.0	4695.0
354	42	https://weibo.com/1043325954/OvyFewMKZ?refer_flag=1001030103_	2024-09-05 12:00:00	9	1	27	0	26	1.0	0.0	0.0	4695.0
355	43	https://weibo.com/1043967652/OwDQ4h5Bp?refer_flag=1001030103_	2024-09-12 15:00:00	1	1	1	0	0	1.0	0.0	0.0	1410.0	1.0
356	43	https://weibo.com/1043967652/OwDQ4h5Bp?refer_flag=1001030103_	2024-09-12 15:00:00	2	0	1	1	1	1.0	0.0	1.0	1410.0	1.0
357	43	https://weibo.com/1043967652/OwDQ4h5Bp?refer_flag=1001030103_	2024-09-12 15:00:00	3	0	1	0	1	0.0	0.0	0.0	1410.0	1.0
358	43	https://weibo.com/1043967652/OwDQ4h5Bp?refer_flag=1001030103_	2024-09-12 15:00:00	4	0	1	0	1	0.0	0.0	0.0	1410.0	1.0
359	43	https://weibo.com/1043967652/OwDQ4h5Bp?refer_flag=1001030103_	2024-09-12 15:00:00	5	0	1	0	1	0.0	0.0	0.0	1410.0	1.0
360	43	https://weibo.com/1043967652/OwDQ4h5Bp?refer_flag=1001030103_	2024-09-12 15:00:00	6	1	2	0	1	1.0	0.0	0.0	1410.0	1.0
361	43	https://weibo.com/1043967652/OwDQ4h5Bp?refer_flag=1001030103_	2024-09-12 15:00:00	7	0	2	0	1	0.0	0.0	0.0	1410.0	1.0
362	43	https://weibo.com/1043967652/OwDQ4h5Bp?refer_flag=1001030103_	2024-09-12 15:00:00	8	0	2	0	1	0.0	0.0	0.0	1410.0	1.0
363	43	https://weibo.com/1043967652/OwDQ4h5Bp?refer_flag=1001030103_	2024-09-12 15:00:00	9	0	2	0	1	0.0	0.0	0.0	1410.0	1.0
364	43	https://weibo.com/1043967652/OwDQ4h5Bp?refer_flag=1001030103_	2024-09-12 15:00:00	10	0	2	0	1	0.0	0.0	0.0	1410.0	1.0
365	44	https://weibo.com/1043967652/OwnUYrMYk?refer_flag=1001030103_	2024-09-10 22:00:00	1	0	0	1	1	1.0	0.0	0.0	2301.0
366	44	https://weibo.com/1043967652/OwnUYrMYk?refer_flag=1001030103_	2024-09-10 22:00:00	2	0	0	0	1	0.0	0.0	0.0	2301.0
367	44	https://weibo.com/1043967652/OwnUYrMYk?refer_flag=1001030103_	2024-09-10 22:00:00	3	0	0	0	1	0.0	0.0	0.0	2301.0
368	44	https://weibo.com/1043967652/OwnUYrMYk?refer_flag=1001030103_	2024-09-10 22:00:00	4	0	0	0	1	0.0	0.0	0.0	2301.0
369	44	https://weibo.com/1043967652/OwnUYrMYk?refer_flag=1001030103_	2024-09-10 22:00:00	5	0	0	0	1	0.0	0.0	0.0	2301.0
370	44	https://weibo.com/1043967652/OwnUYrMYk?refer_flag=1001030103_	2024-09-10 22:00:00	6	0	0	0	1	0.0	0.0	0.0	2301.0
371	44	https://weibo.com/1043967652/OwnUYrMYk?refer_flag=1001030103_	2024-09-10 22:00:00	7	0	0	0	1	0.0	0.0	0.0	2301.0
372	44	https://weibo.com/1043967652/OwnUYrMYk?refer_flag=1001030103_	2024-09-10 22:00:00	8	0	0	0	1	0.0	0.0	0.0	2301.0
373	44	https://weibo.com/1043967652/OwnUYrMYk?refer_flag=1001030103_	2024-09-10 22:00:00	9	0	0	0	1	0.0	0.0	0.0	2301.0
374	44	https://weibo.com/1043967652/OwnUYrMYk?refer_flag=1001030103_	2024-09-10 22:00:00	10	0	0	0	1	0.0	0.0	0.0	2301.0
375	45	https://weibo.com/1044173452/Owmnu4Lcz?refer_flag=1001030103_	2024-09-10 19:00:00	1	3	3	15	15	16.0	0.2	0.0	2272.0
376	45	https://weibo.com/1044173452/Owmnu4Lcz?refer_flag=1001030103_	2024-09-10 19:00:00	2	3	6	13	28	15.0	0.2307692307692307	4.333333333333333	2272.0
377	45	https://weibo.com/1044173452/Owmnu4Lcz?refer_flag=1001030103_	2024-09-10 19:00:00	3	4	10	0	28	3.0	0.0	0.0	2272.0
378	45	https://weibo.com/1044173452/Owmnu4Lcz?refer_flag=1001030103_	2024-09-10 19:00:00	4	2	12	0	28	2.0	0.0	0.0	2272.0
379	45	https://weibo.com/1044173452/Owmnu4Lcz?refer_flag=1001030103_	2024-09-10 19:00:00	5	0	12	0	28	0.0	0.0	0.0	2272.0
380	45	https://weibo.com/1044173452/Owmnu4Lcz?refer_flag=1001030103_	2024-09-10 19:00:00	6	0	12	0	28	0.0	0.0	0.0	2272.0
381	45	https://weibo.com/1044173452/Owmnu4Lcz?refer_flag=1001030103_	2024-09-10 19:00:00	7	0	12	0	28	0.0	0.0	0.0	2272.0
382	45	https://weibo.com/1044173452/Owmnu4Lcz?refer_flag=1001030103_	2024-09-10 19:00:00	8	0	12	0	28	0.0	0.0	0.0	2272.0
383	45	https://weibo.com/1044173452/Owmnu4Lcz?refer_flag=1001030103_	2024-09-10 19:00:00	9	0	12	0	28	0.0	0.0	0.0	2272.0
384	45	https://weibo.com/1044173452/Owmnu4Lcz?refer_flag=1001030103_	2024-09-10 19:00:00	10	0	12	0	28	0.0	0.0	0.0	2272.0
395	47	https://weibo.com/1044527073/Ov8R80q3r?refer_flag=1001030103_	2024-09-02 18:00:00	1	1	1	1	1	1.0	1.0	0.0	6234.0	1.0
396	47	https://weibo.com/1044527073/Ov8R80q3r?refer_flag=1001030103_	2024-09-02 18:00:00	2	1	2	1	2	2.0	1.0	1.0	6234.0	0.5
397	47	https://weibo.com/1044527073/Ov8R80q3r?refer_flag=1001030103_	2024-09-02 18:00:00	3	0	2	0	2	0.0	0.0	0.0	6234.0	0.5
398	47	https://weibo.com/1044527073/Ov8R80q3r?refer_flag=1001030103_	2024-09-02 18:00:00	4	1	3	2	4	2.0	0.5	0.0	6234.0	0.3333333333333333
399	47	https://weibo.com/1044527073/Ov8R80q3r?refer_flag=1001030103_	2024-09-02 18:00:00	5	0	3	0	4	0.0	0.0	0.0	6234.0	0.3333333333333333
400	47	https://weibo.com/1044527073/Ov8R80q3r?refer_flag=1001030103_	2024-09-02 18:00:00	6	0	3	0	4	0.0	0.0	0.0	6234.0	0.3333333333333333
401	47	https://weibo.com/1044527073/Ov8R80q3r?refer_flag=1001030103_	2024-09-02 18:00:00	7	0	3	0	4	0.0	0.0	0.0	6234.0	0.3333333333333333
402	47	https://weibo.com/1044527073/Ov8R80q3r?refer_flag=1001030103_	2024-09-02 18:00:00	8	0	3	0	4	0.0	0.0	0.0	6234.0	0.3333333333333333
403	47	https://weibo.com/1044527073/Ov8R80q3r?refer_flag=1001030103_	2024-09-02 18:00:00	9	0	3	0	4	0.0	0.0	0.0	6234.0	0.3333333333333333
404	47	https://weibo.com/1044527073/Ov8R80q3r?refer_flag=1001030103_	2024-09-02 18:00:00	10	0	3	0	4	0.0	0.0	0.0	6234.0	0.3333333333333333
405	48	https://weibo.com/1045341997/Ow8CAcmCO?refer_flag=1001030103_	2024-09-09 08:00:00	1	0	0	0	0	0.0	0.0	0.0	3207.0
406	48	https://weibo.com/1045341997/Ow8CAcmCO?refer_flag=1001030103_	2024-09-09 08:00:00	2	0	0	1	1	1.0	0.0	0.0	3207.0
407	48	https://weibo.com/1045341997/Ow8CAcmCO?refer_flag=1001030103_	2024-09-09 08:00:00	3	6	6	2	3	7.0	3.0	0.0	3207.0
408	48	https://weibo.com/1045341997/Ow8CAcmCO?refer_flag=1001030103_	2024-09-09 08:00:00	4	3	9	1	4	4.0	3.0	0.1666666666666666	3207.0
409	48	https://weibo.com/1045341997/Ow8CAcmCO?refer_flag=1001030103_	2024-09-09 08:00:00	5	4	13	1	5	5.0	4.0	0.3333333333333333	3207.0
410	48	https://weibo.com/1045341997/Ow8CAcmCO?refer_flag=1001030103_	2024-09-09 08:00:00	6	4	17	0	5	4.0	0.0	0.0	3207.0
411	48	https://weibo.com/1045341997/Ow8CAcmCO?refer_flag=1001030103_	2024-09-09 08:00:00	7	1	18	0	5	1.0	0.0	0.0	3207.0
412	48	https://weibo.com/1045341997/Ow8CAcmCO?refer_flag=1001030103_	2024-09-09 08:00:00	8	0	18	0	5	0.0	0.0	0.0	3207.0
413	48	https://weibo.com/1045341997/Ow8CAcmCO?refer_flag=1001030103_	2024-09-09 08:00:00	9	2	20	0	5	2.0	0.0	0.0	3207.0
414	48	https://weibo.com/1045341997/Ow8CAcmCO?refer_flag=1001030103_	2024-09-09 08:00:00	10	1	21	0	5	1.0	0.0	0.0	3207.0
415	49	https://weibo.com/1046343632/OuVSXyq5A?refer_flag=1001030103_	2024-09-02 22:00:00	1	0	0	0	0	0.0	0.0	0.0	6944.0
416	49	https://weibo.com/1046343632/OuVSXyq5A?refer_flag=1001030103_	2024-09-02 22:00:00	2	0	0	0	0	0.0	0.0	0.0	6944.0
417	49	https://weibo.com/1046343632/OuVSXyq5A?refer_flag=1001030103_	2024-09-02 22:00:00	3	0	0	0	0	0.0	0.0	0.0	6944.0
418	49	https://weibo.com/1046343632/OuVSXyq5A?refer_flag=1001030103_	2024-09-02 22:00:00	4	0	0	0	0	0.0	0.0	0.0	6944.0
419	49	https://weibo.com/1046343632/OuVSXyq5A?refer_flag=1001030103_	2024-09-02 22:00:00	5	0	0	0	0	0.0	0.0	0.0	6944.0
420	49	https://weibo.com/1046343632/OuVSXyq5A?refer_flag=1001030103_	2024-09-02 22:00:00	6	0	0	0	0	0.0	0.0	0.0	6944.0
421	49	https://weibo.com/1046343632/OuVSXyq5A?refer_flag=1001030103_	2024-09-02 22:00:00	7	0	0	0	0	0.0	0.0	0.0	6944.0
422	49	https://weibo.com/1046343632/OuVSXyq5A?refer_flag=1001030103_	2024-09-02 22:00:00	8	0	0	0	0	0.0	0.0	0.0	6944.0
423	49	https://weibo.com/1046343632/OuVSXyq5A?refer_flag=1001030103_	2024-09-02 22:00:00	9	0	0	0	0	0.0	0.0	0.0	6944.0
424	49	https://weibo.com/1046343632/OuVSXyq5A?refer_flag=1001030103_	2024-09-02 22:00:00	10	0	0	0	0	0.0	0.0	0.0	6944.0
425	50	https://weibo.com/1046343632/OvRYhn1un?refer_flag=1001030103_	2024-09-02 22:00:00	1	0	0	0	0	0.0	0.0	0.0	4681.0
426	50	https://weibo.com/1046343632/OvRYhn1un?refer_flag=1001030103_	2024-09-02 22:00:00	2	0	0	0	0	0.0	0.0	0.0	4681.0
427	50	https://weibo.com/1046343632/OvRYhn1un?refer_flag=1001030103_	2024-09-02 22:00:00	3	0	0	0	0	0.0	0.0	0.0	4681.0
428	50	https://weibo.com/1046343632/OvRYhn1un?refer_flag=1001030103_	2024-09-02 22:00:00	4	0	0	1	1	1.0	0.0	0.0	4681.0
429	50	https://weibo.com/1046343632/OvRYhn1un?refer_flag=1001030103_	2024-09-02 22:00:00	5	0	0	0	1	0.0	0.0	0.0	4681.0
430	50	https://weibo.com/1046343632/OvRYhn1un?refer_flag=1001030103_	2024-09-02 22:00:00	6	0	0	0	1	0.0	0.0	0.0	4681.0
431	50	https://weibo.com/1046343632/OvRYhn1un?refer_flag=1001030103_	2024-09-02 22:00:00	7	0	0	0	1	0.0	0.0	0.0	4681.0
432	50	https://weibo.com/1046343632/OvRYhn1un?refer_flag=1001030103_	2024-09-02 22:00:00	8	0	0	0	1	0.0	0.0	0.0	4681.0
433	50	https://weibo.com/1046343632/OvRYhn1un?refer_flag=1001030103_	2024-09-02 22:00:00	9	0	0	0	1	0.0	0.0	0.0	4681.0
434	50	https://weibo.com/1046343632/OvRYhn1un?refer_flag=1001030103_	2024-09-02 22:00:00	10	0	0	0	1	0.0	0.0	0.0	4681.0
435	51	https://weibo.com/1046343632/OvamMkXN7?refer_flag=1001030103_	2024-09-02 22:00:00	1	2	2	0	0	2.0	0.0	0.0	6148.0
436	51	https://weibo.com/1046343632/OvamMkXN7?refer_flag=1001030103_	2024-09-02 22:00:00	2	0	2	0	0	0.0	0.0	0.0	6148.0
437	51	https://weibo.com/1046343632/OvamMkXN7?refer_flag=1001030103_	2024-09-02 22:00:00	3	2	4	0	0	2.0	0.0	0.0	6148.0
438	51	https://weibo.com/1046343632/OvamMkXN7?refer_flag=1001030103_	2024-09-02 22:00:00	4	0	4	0	0	0.0	0.0	0.0	6148.0
439	51	https://weibo.com/1046343632/OvamMkXN7?refer_flag=1001030103_	2024-09-02 22:00:00	5	0	4	0	0	0.0	0.0	0.0	6148.0
440	51	https://weibo.com/1046343632/OvamMkXN7?refer_flag=1001030103_	2024-09-02 22:00:00	6	1	5	0	0	1.0	0.0	0.0	6148.0
441	51	https://weibo.com/1046343632/OvamMkXN7?refer_flag=1001030103_	2024-09-02 22:00:00	7	1	6	0	0	1.0	0.0	0.0	6148.0
442	51	https://weibo.com/1046343632/OvamMkXN7?refer_flag=1001030103_	2024-09-02 22:00:00	8	0	6	0	0	0.0	0.0	0.0	6148.0
443	51	https://weibo.com/1046343632/OvamMkXN7?refer_flag=1001030103_	2024-09-02 22:00:00	9	0	6	0	0	0.0	0.0	0.0	6148.0
444	51	https://weibo.com/1046343632/OvamMkXN7?refer_flag=1001030103_	2024-09-02 22:00:00	10	3	9	0	0	3.0	0.0	0.0	6148.0
445	52	https://weibo.com/1046561220/Owt0yxDq0?refer_flag=1001030103_	2024-09-11 11:00:00	1	4	4	0	0	4.0	0.0	0.0	2399.0	0.5
446	52	https://weibo.com/1046561220/Owt0yxDq0?refer_flag=1001030103_	2024-09-11 11:00:00	2	2	6	0	0	2.0	0.0	0.0	2399.0	0.4
447	52	https://weibo.com/1046561220/Owt0yxDq0?refer_flag=1001030103_	2024-09-11 11:00:00	3	1	7	0	0	1.0	0.0	0.0	2399.0	0.3333333333333333
448	52	https://weibo.com/1046561220/Owt0yxDq0?refer_flag=1001030103_	2024-09-11 11:00:00	4	2	9	0	0	2.0	0.0	0.0	2399.0	0.375
449	52	https://weibo.com/1046561220/Owt0yxDq0?refer_flag=1001030103_	2024-09-11 11:00:00	5	0	9	0	0	0.0	0.0	0.0	2399.0	0.375
450	52	https://weibo.com/1046561220/Owt0yxDq0?refer_flag=1001030103_	2024-09-11 11:00:00	6	0	9	0	0	0.0	0.0	0.0	2399.0	0.375
451	52	https://weibo.com/1046561220/Owt0yxDq0?refer_flag=1001030103_	2024-09-11 11:00:00	7	0	9	0	0	0.0	0.0	0.0	2399.0	0.375
452	52	https://weibo.com/1046561220/Owt0yxDq0?refer_flag=1001030103_	2024-09-11 11:00:00	8	0	9	0	0	0.0	0.0	0.0	2399.0	0.375
453	52	https://weibo.com/1046561220/Owt0yxDq0?refer_flag=1001030103_	2024-09-11 11:00:00	9	0	9	0	0	0.0	0.0	0.0	2399.0	0.375
454	52	https://weibo.com/1046561220/Owt0yxDq0?refer_flag=1001030103_	2024-09-11 11:00:00	10	0	9	0	0	0.0	0.0	0.0	2399.0	0.375
455	53	https://weibo.com/1047060194/OwNc8qaO6?refer_flag=1001030103_	2024-09-13 15:00:00	1	0	0	0	0	0.0	0.0	0.0	910.0
456	53	https://weibo.com/1047060194/OwNc8qaO6?refer_flag=1001030103_	2024-09-13 15:00:00	2	29	29	33	33	36.0	0.8787878787878788	0.0	910.0
457	53	https://weibo.com/1047060194/OwNc8qaO6?refer_flag=1001030103_	2024-09-13 15:00:00	3	0	29	0	33	0.0	0.0	0.0	910.0
458	53	https://weibo.com/1047060194/OwNc8qaO6?refer_flag=1001030103_	2024-09-13 15:00:00	4	0	29	0	33	0.0	0.0	0.0	910.0
459	53	https://weibo.com/1047060194/OwNc8qaO6?refer_flag=1001030103_	2024-09-13 15:00:00	5	4	33	0	33	4.0	0.0	0.0	910.0
460	54	https://weibo.com/1047622340/OwKj9CeEM?refer_flag=1001030103_	2024-09-13 07:00:00	1	0	0	0	0	0.0	0.0	0.0	1234.0
461	54	https://weibo.com/1047622340/OwKj9CeEM?refer_flag=1001030103_	2024-09-13 07:00:00	2	0	0	0	0	0.0	0.0	0.0	1234.0
462	54	https://weibo.com/1047622340/OwKj9CeEM?refer_flag=1001030103_	2024-09-13 07:00:00	3	0	0	0	0	0.0	0.0	0.0	1234.0
463	54	https://weibo.com/1047622340/OwKj9CeEM?refer_flag=1001030103_	2024-09-13 07:00:00	4	1	1	1	1	2.0	1.0	0.0	1234.0
464	55	https://weibo.com/1047622340/Owcbmh1Mq?refer_flag=1001030103_	2024-09-02 08:00:00	1	0	0	0	0	0.0	0.0	0.0	2909.0
465	55	https://weibo.com/1047622340/Owcbmh1Mq?refer_flag=1001030103_	2024-09-02 08:00:00	2	0	0	0	0	0.0	0.0	0.0	2909.0
466	55	https://weibo.com/1047622340/Owcbmh1Mq?refer_flag=1001030103_	2024-09-02 08:00:00	3	0	0	4	4	2.0	0.0	0.0	2909.0
467	55	https://weibo.com/1047622340/Owcbmh1Mq?refer_flag=1001030103_	2024-09-02 08:00:00	4	0	0	2	6	1.0	0.0	0.0	2909.0
468	55	https://weibo.com/1047622340/Owcbmh1Mq?refer_flag=1001030103_	2024-09-02 08:00:00	5	0	0	4	10	2.0	0.0	0.0	2909.0
469	55	https://weibo.com/1047622340/Owcbmh1Mq?refer_flag=1001030103_	2024-09-02 08:00:00	6	0	0	0	10	0.0	0.0	0.0	2909.0
470	55	https://weibo.com/1047622340/Owcbmh1Mq?refer_flag=1001030103_	2024-09-02 08:00:00	7	0	0	2	12	1.0	0.0	0.0	2909.0
471	56	https://weibo.com/1048757665/Ov4NOBWEM?refer_flag=1001030103_	2024-09-02 08:00:00	1	5	5	0	0	4.0	0.0	0.0	6565.0	0.8333333333333334
472	56	https://weibo.com/1048757665/Ov4NOBWEM?refer_flag=1001030103_	2024-09-02 08:00:00	2	1	6	1	1	2.0	1.0	0.2	6565.0	0.625
473	56	https://weibo.com/1048757665/Ov4NOBWEM?refer_flag=1001030103_	2024-09-02 08:00:00	3	2	8	1	2	3.0	2.0	1.0	6565.0	0.625
474	56	https://weibo.com/1048757665/Ov4NOBWEM?refer_flag=1001030103_	2024-09-02 08:00:00	4	0	8	1	3	1.0	0.0	0.5	6565.0	0.625
475	57	https://weibo.com/1048887772/OvCfm6hep?refer_flag=1001030103_	2024-09-13 19:00:00	1	0	0	0	0	0.0	0.0	0.0	4721.0
476	57	https://weibo.com/1048887772/OvCfm6hep?refer_flag=1001030103_	2024-09-13 19:00:00	2	0	0	0	0	0.0	0.0	0.0	4721.0
477	57	https://weibo.com/1048887772/OvCfm6hep?refer_flag=1001030103_	2024-09-13 19:00:00	3	0	0	0	0	0.0	0.0	0.0	4721.0
478	57	https://weibo.com/1048887772/OvCfm6hep?refer_flag=1001030103_	2024-09-13 19:00:00	4	0	0	0	0	0.0	0.0	0.0	4721.0
479	57	https://weibo.com/1048887772/OvCfm6hep?refer_flag=1001030103_	2024-09-13 19:00:00	5	0	0	0	0	0.0	0.0	0.0	4721.0
480	57	https://weibo.com/1048887772/OvCfm6hep?refer_flag=1001030103_	2024-09-13 19:00:00	6	0	0	0	0	0.0	0.0	0.0	4721.0
481	57	https://weibo.com/1048887772/OvCfm6hep?refer_flag=1001030103_	2024-09-13 19:00:00	7	0	0	0	0	0.0	0.0	0.0	4721.0
482	57	https://weibo.com/1048887772/OvCfm6hep?refer_flag=1001030103_	2024-09-13 19:00:00	8	0	0	0	0	0.0	0.0	0.0	4721.0
483	57	https://weibo.com/1048887772/OvCfm6hep?refer_flag=1001030103_	2024-09-13 19:00:00	9	0	0	0	0	0.0	0.0	0.0	4721.0
484	57	https://weibo.com/1048887772/OvCfm6hep?refer_flag=1001030103_	2024-09-13 19:00:00	10	0	0	0	0	0.0	0.0	0.0	4721.0
485	58	https://weibo.com/1049664781/OwOEd3go1?refer_flag=1001030103_	2024-09-13 19:00:00	1	0	0	0	0	0.0	0.0	0.0	824.0	1.0
486	58	https://weibo.com/1049664781/OwOEd3go1?refer_flag=1001030103_	2024-09-13 19:00:00	2	1	1	0	0	1.0	0.0	0.0	824.0	1.0
487	58	https://weibo.com/1049664781/OwOEd3go1?refer_flag=1001030103_	2024-09-13 19:00:00	3	0	1	0	0	0.0	0.0	0.0	824.0	1.0
488	58	https://weibo.com/1049664781/OwOEd3go1?refer_flag=1001030103_	2024-09-13 19:00:00	4	0	1	0	0	0.0	0.0	0.0	824.0	1.0
489	58	https://weibo.com/1049664781/OwOEd3go1?refer_flag=1001030103_	2024-09-13 19:00:00	5	0	1	0	0	0.0	0.0	0.0	824.0	1.0
490	58	https://weibo.com/1049664781/OwOEd3go1?refer_flag=1001030103_	2024-09-13 19:00:00	6	0	1	0	0	0.0	0.0	0.0	824.0	1.0
491	58	https://weibo.com/1049664781/OwOEd3go1?refer_flag=1001030103_	2024-09-13 19:00:00	7	0	1	0	0	0.0	0.0	0.0	824.0	1.0
492	58	https://weibo.com/1049664781/OwOEd3go1?refer_flag=1001030103_	2024-09-13 19:00:00	8	0	1	0	0	0.0	0.0	0.0	824.0	1.0
493	58	https://weibo.com/1049664781/OwOEd3go1?refer_flag=1001030103_	2024-09-13 19:00:00	9	0	1	0	0	0.0	0.0	0.0	824.0	1.0
494	58	https://weibo.com/1049664781/OwOEd3go1?refer_flag=1001030103_	2024-09-13 19:00:00	10	0	1	0	0	0.0	0.0	0.0	824.0	1.0
495	59	https://weibo.com/1050227520/OuVtim7VQ?refer_flag=1001030103_	2024-09-01 08:00:00	1	5	5	1	1	5.0	5.0	0.0	6944.0
496	59	https://weibo.com/1050227520/OuVtim7VQ?refer_flag=1001030103_	2024-09-01 08:00:00	2	0	5	1	2	1.0	0.0	0.2	6944.0
497	59	https://weibo.com/1050227520/OuVtim7VQ?refer_flag=1001030103_	2024-09-01 08:00:00	3	0	5	0	2	0.0	0.0	0.0	6944.0
498	59	https://weibo.com/1050227520/OuVtim7VQ?refer_flag=1001030103_	2024-09-01 08:00:00	4	1	6	0	2	1.0	0.0	0.0	6944.0
499	59	https://weibo.com/1050227520/OuVtim7VQ?refer_flag=1001030103_	2024-09-01 08:00:00	5	0	6	0	2	0.0	0.0	0.0	6944.0
500	59	https://weibo.com/1050227520/OuVtim7VQ?refer_flag=1001030103_	2024-09-01 08:00:00	6	0	6	0	2	0.0	0.0	0.0	6944.0
501	59	https://weibo.com/1050227520/OuVtim7VQ?refer_flag=1001030103_	2024-09-01 08:00:00	7	0	6	0	2	0.0	0.0	0.0	6944.0
502	59	https://weibo.com/1050227520/OuVtim7VQ?refer_flag=1001030103_	2024-09-01 08:00:00	8	0	6	0	2	0.0	0.0	0.0	6944.0
503	59	https://weibo.com/1050227520/OuVtim7VQ?refer_flag=1001030103_	2024-09-01 08:00:00	9	0	6	0	2	0.0	0.0	0.0	6944.0
504	59	https://weibo.com/1050227520/OuVtim7VQ?refer_flag=1001030103_	2024-09-01 08:00:00	10	0	6	0	2	0.0	0.0	0.0	6944.0
505	60	https://weibo.com/1050227520/OwKXADV18?refer_flag=1001030103_	2024-09-13 09:00:00	1	1	1	0	0	1.0	0.0	0.0	1066.0
506	60	https://weibo.com/1050227520/OwKXADV18?refer_flag=1001030103_	2024-09-13 09:00:00	2	1	2	0	0	1.0	0.0	0.0	1066.0
507	60	https://weibo.com/1050227520/OwKXADV18?refer_flag=1001030103_	2024-09-13 09:00:00	3	0	2	0	0	0.0	0.0	0.0	1066.0
508	60	https://weibo.com/1050227520/OwKXADV18?refer_flag=1001030103_	2024-09-13 09:00:00	4	1	3	0	0	1.0	0.0	0.0	1066.0
509	60	https://weibo.com/1050227520/OwKXADV18?refer_flag=1001030103_	2024-09-13 09:00:00	5	0	3	0	0	0.0	0.0	0.0	1066.0
510	60	https://weibo.com/1050227520/OwKXADV18?refer_flag=1001030103_	2024-09-13 09:00:00	6	0	3	0	0	0.0	0.0	0.0	1066.0
511	60	https://weibo.com/1050227520/OwKXADV18?refer_flag=1001030103_	2024-09-13 09:00:00	7	0	3	1	1	1.0	0.0	0.0	1066.0
512	60	https://weibo.com/1050227520/OwKXADV18?refer_flag=1001030103_	2024-09-13 09:00:00	8	1	4	0	1	1.0	0.0	0.0	1066.0
513	61	https://weibo.com/1051749147/Owm4diEEp?refer_flag=1001030103_	2024-09-10 18:00:00	1	19	19	8	8	25.0	2.375	0.0	2146.0	0.9583333333333334
514	61	https://weibo.com/1051749147/Owm4diEEp?refer_flag=1001030103_	2024-09-10 18:00:00	2	2	21	4	12	6.0	0.5	0.2105263157894736	2146.0	0.9629629629629629
515	61	https://weibo.com/1051749147/Owm4diEEp?refer_flag=1001030103_	2024-09-10 18:00:00	3	2	23	2	14	4.0	1.0	1.0	2146.0	0.9629629629629629
516	61	https://weibo.com/1051749147/Owm4diEEp?refer_flag=1001030103_	2024-09-10 18:00:00	4	0	23	0	14	0.0	0.0	0.0	2146.0	0.9629629629629629
517	61	https://weibo.com/1051749147/Owm4diEEp?refer_flag=1001030103_	2024-09-10 18:00:00	5	0	23	0	14	0.0	0.0	0.0	2146.0	0.9642857142857143
518	61	https://weibo.com/1051749147/Owm4diEEp?refer_flag=1001030103_	2024-09-10 18:00:00	6	0	23	0	14	0.0	0.0	0.0	2146.0	0.9642857142857143
519	61	https://weibo.com/1051749147/Owm4diEEp?refer_flag=1001030103_	2024-09-10 18:00:00	7	0	23	1	15	1.0	0.0	0.0	2146.0	0.9642857142857143
520	61	https://weibo.com/1051749147/Owm4diEEp?refer_flag=1001030103_	2024-09-10 18:00:00	8	0	23	0	15	0.0	0.0	0.0	2146.0	0.9642857142857143
521	61	https://weibo.com/1051749147/Owm4diEEp?refer_flag=1001030103_	2024-09-10 18:00:00	9	0	23	0	15	0.0	0.0	0.0	2146.0	0.9642857142857143
522	61	https://weibo.com/1051749147/Owm4diEEp?refer_flag=1001030103_	2024-09-10 18:00:00	10	0	23	0	15	0.0	0.0	0.0	2146.0	0.9666666666666667
523	62	https://weibo.com/1053013254/OvhsQcaaf?refer_flag=1001030103_	2024-09-13 10:00:00	1	0	0	1	1	1.0	0.0	0.0	5784.0
524	63	https://weibo.com/1054096047/OwLgdxAxq?refer_flag=1001030103_	2024-09-13 10:00:00	1	1	1	2	2	2.0	0.5	0.0	1110.0	0.3333333333333333
525	63	https://weibo.com/1054096047/OwLgdxAxq?refer_flag=1001030103_	2024-09-13 10:00:00	2	4	5	1	3	5.0	4.0	1.0	1110.0	0.2
526	63	https://weibo.com/1054096047/OwLgdxAxq?refer_flag=1001030103_	2024-09-13 10:00:00	3	0	5	0	3	0.0	0.0	0.0	1110.0	0.2
527	63	https://weibo.com/1054096047/OwLgdxAxq?refer_flag=1001030103_	2024-09-13 10:00:00	4	1	6	1	4	1.0	1.0	0.0	1110.0	0.2
528	63	https://weibo.com/1054096047/OwLgdxAxq?refer_flag=1001030103_	2024-09-13 10:00:00	5	0	6	0	4	0.0	0.0	0.0	1110.0	0.2
529	63	https://weibo.com/1054096047/OwLgdxAxq?refer_flag=1001030103_	2024-09-13 10:00:00	6	0	6	0	4	0.0	0.0	0.0	1110.0	0.2
530	63	https://weibo.com/1054096047/OwLgdxAxq?refer_flag=1001030103_	2024-09-13 10:00:00	7	0	6	0	4	0.0	0.0	0.0	1110.0	0.2
531	63	https://weibo.com/1054096047/OwLgdxAxq?refer_flag=1001030103_	2024-09-13 10:00:00	8	1	7	0	4	1.0	0.0	0.0	1110.0	0.2857142857142857
532	63	https://weibo.com/1054096047/OwLgdxAxq?refer_flag=1001030103_	2024-09-13 10:00:00	9	1	8	0	4	1.0	0.0	0.0	1110.0	0.2857142857142857
533	63	https://weibo.com/1054096047/OwLgdxAxq?refer_flag=1001030103_	2024-09-13 10:00:00	10	0	8	0	4	0.0	0.0	0.0	1110.0	0.2857142857142857
536	65	https://weibo.com/1058664381/OvnUqwWih?refer_flag=1001030103_	2024-09-04 09:00:00	1	12	12	0	0	9.0	0.0	0.0	5660.0	0.9487179487179487
537	65	https://weibo.com/1058664381/OvnUqwWih?refer_flag=1001030103_	2024-09-04 09:00:00	2	1	13	0	0	1.0	0.0	0.0	5660.0	0.9375
538	65	https://weibo.com/1058664381/OvnUqwWih?refer_flag=1001030103_	2024-09-04 09:00:00	3	2	15	0	0	2.0	0.0	0.0	5660.0	0.9411764705882353
539	66	https://weibo.com/1059446164/OwbCzzKFv?refer_flag=1001030103_	2024-09-09 15:00:00	1	2	2	0	0	2.0	0.0	0.0	2951.0
540	66	https://weibo.com/1059446164/OwbCzzKFv?refer_flag=1001030103_	2024-09-09 15:00:00	2	0	2	0	0	0.0	0.0	0.0	2951.0
541	66	https://weibo.com/1059446164/OwbCzzKFv?refer_flag=1001030103_	2024-09-09 15:00:00	3	2	4	1	1	2.0	2.0	0.0	2951.0
542	67	https://weibo.com/1060239831/OwWdrqEAS?refer_flag=1001030103_	2024-09-14 14:00:00	1	1	1	0	0	1.0	0.0	0.0	606.0	0.3333333333333333
543	67	https://weibo.com/1060239831/OwWdrqEAS?refer_flag=1001030103_	2024-09-14 14:00:00	2	2	3	1	1	2.0	2.0	1.0	606.0	0.3333333333333333
544	67	https://weibo.com/1060239831/OwWdrqEAS?refer_flag=1001030103_	2024-09-14 14:00:00	3	0	3	0	1	0.0	0.0	0.0	606.0	0.3333333333333333
545	67	https://weibo.com/1060239831/OwWdrqEAS?refer_flag=1001030103_	2024-09-14 14:00:00	4	0	3	1	2	1.0	0.0	0.0	606.0	0.3333333333333333
546	68	https://weibo.com/1062853110/OvpR2xYxx?refer_flag=1001030103_	2024-09-04 14:00:00	1	9	9	1	1	10.0	9.0	0.0	5395.0
547	68	https://weibo.com/1062853110/OvpR2xYxx?refer_flag=1001030103_	2024-09-04 14:00:00	2	2	11	1	2	3.0	2.0	0.1111111111111111	5395.0
548	68	https://weibo.com/1062853110/OvpR2xYxx?refer_flag=1001030103_	2024-09-04 14:00:00	3	1	12	0	2	1.0	0.0	0.0	5395.0
549	68	https://weibo.com/1062853110/OvpR2xYxx?refer_flag=1001030103_	2024-09-04 14:00:00	4	1	13	1	3	2.0	1.0	1.0	5395.0
550	68	https://weibo.com/1062853110/OvpR2xYxx?refer_flag=1001030103_	2024-09-04 14:00:00	5	2	15	0	3	2.0	0.0	0.0	5395.0
551	68	https://weibo.com/1062853110/OvpR2xYxx?refer_flag=1001030103_	2024-09-04 14:00:00	6	0	15	0	3	0.0	0.0	0.0	5395.0
552	68	https://weibo.com/1062853110/OvpR2xYxx?refer_flag=1001030103_	2024-09-04 14:00:00	7	0	15	0	3	0.0	0.0	0.0	5395.0
553	68	https://weibo.com/1062853110/OvpR2xYxx?refer_flag=1001030103_	2024-09-04 14:00:00	8	2	17	1	4	2.0	2.0	0.0	5395.0
554	68	https://weibo.com/1062853110/OvpR2xYxx?refer_flag=1001030103_	2024-09-04 14:00:00	9	0	17	1	5	1.0	0.0	0.5	5395.0
555	68	https://weibo.com/1062853110/OvpR2xYxx?refer_flag=1001030103_	2024-09-04 14:00:00	10	1	18	0	5	1.0	0.0	0.0	5395.0
556	69	https://weibo.com/1062853110/OwEdjEpu6?refer_flag=1001030103_	2024-09-12 16:00:00	1	1	1	0	0	1.0	0.0	0.0	1303.0
557	69	https://weibo.com/1062853110/OwEdjEpu6?refer_flag=1001030103_	2024-09-12 16:00:00	2	2	3	0	0	2.0	0.0	0.0	1303.0
558	69	https://weibo.com/1062853110/OwEdjEpu6?refer_flag=1001030103_	2024-09-12 16:00:00	3	1	4	0	0	1.0	0.0	0.0	1303.0
559	69	https://weibo.com/1062853110/OwEdjEpu6?refer_flag=1001030103_	2024-09-12 16:00:00	4	0	4	0	0	0.0	0.0	0.0	1303.0
560	69	https://weibo.com/1062853110/OwEdjEpu6?refer_flag=1001030103_	2024-09-12 16:00:00	5	1	5	0	0	1.0	0.0	0.0	1303.0
561	69	https://weibo.com/1062853110/OwEdjEpu6?refer_flag=1001030103_	2024-09-12 16:00:00	6	1	6	2	2	3.0	0.5	2.0	1303.0
562	69	https://weibo.com/1062853110/OwEdjEpu6?refer_flag=1001030103_	2024-09-12 16:00:00	7	1	7	0	2	1.0	0.0	0.0	1303.0
563	69	https://weibo.com/1062853110/OwEdjEpu6?refer_flag=1001030103_	2024-09-12 16:00:00	8	2	9	0	2	1.0	0.0	0.0	1303.0
564	69	https://weibo.com/1062853110/OwEdjEpu6?refer_flag=1001030103_	2024-09-12 16:00:00	9	0	9	0	2	0.0	0.0	0.0	1303.0
565	69	https://weibo.com/1062853110/OwEdjEpu6?refer_flag=1001030103_	2024-09-12 16:00:00	10	0	9	0	2	0.0	0.0	0.0	1303.0
566	70	https://weibo.com/1062853110/OwojGgB9Q?refer_flag=1001030103_	2024-09-11 00:00:00	1	2	2	0	0	2.0	0.0	0.0	2278.0
567	70	https://weibo.com/1062853110/OwojGgB9Q?refer_flag=1001030103_	2024-09-11 00:00:00	2	1	3	1	1	2.0	1.0	0.5	2278.0
568	70	https://weibo.com/1062853110/OwojGgB9Q?refer_flag=1001030103_	2024-09-11 00:00:00	3	0	3	0	1	0.0	0.0	0.0	2278.0
569	70	https://weibo.com/1062853110/OwojGgB9Q?refer_flag=1001030103_	2024-09-11 00:00:00	4	0	3	0	1	0.0	0.0	0.0	2278.0
570	70	https://weibo.com/1062853110/OwojGgB9Q?refer_flag=1001030103_	2024-09-11 00:00:00	5	0	3	0	1	0.0	0.0	0.0	2278.0
571	70	https://weibo.com/1062853110/OwojGgB9Q?refer_flag=1001030103_	2024-09-11 00:00:00	6	0	3	0	1	0.0	0.0	0.0	2278.0
572	70	https://weibo.com/1062853110/OwojGgB9Q?refer_flag=1001030103_	2024-09-11 00:00:00	7	0	3	0	1	0.0	0.0	0.0	2278.0
573	70	https://weibo.com/1062853110/OwojGgB9Q?refer_flag=1001030103_	2024-09-11 00:00:00	8	0	3	0	1	0.0	0.0	0.0	2278.0
574	70	https://weibo.com/1062853110/OwojGgB9Q?refer_flag=1001030103_	2024-09-11 00:00:00	9	0	3	1	2	1.0	0.0	0.0	2278.0
575	70	https://weibo.com/1062853110/OwojGgB9Q?refer_flag=1001030103_	2024-09-11 00:00:00	10	1	4	0	2	1.0	0.0	0.0	2278.0
586	72	https://weibo.com/1062999267/Ov0te4haR?refer_flag=1001030103_	2024-09-01 21:00:00	1	10	10	8	8	16.0	1.25	0.0	6662.0	0.9285714285714286
587	72	https://weibo.com/1062999267/Ov0te4haR?refer_flag=1001030103_	2024-09-01 21:00:00	2	8	18	9	17	14.0	0.8888888888888888	0.9	6662.0	0.9333333333333333
588	72	https://weibo.com/1062999267/Ov0te4haR?refer_flag=1001030103_	2024-09-01 21:00:00	3	2	20	2	19	4.0	1.0	0.25	6662.0	0.8823529411764706
589	72	https://weibo.com/1062999267/Ov0te4haR?refer_flag=1001030103_	2024-09-01 21:00:00	4	2	22	1	20	3.0	2.0	0.5	6662.0	0.8823529411764706
590	72	https://weibo.com/1062999267/Ov0te4haR?refer_flag=1001030103_	2024-09-01 21:00:00	5	0	22	0	20	0.0	0.0	0.0	6662.0	0.8823529411764706
591	72	https://weibo.com/1062999267/Ov0te4haR?refer_flag=1001030103_	2024-09-01 21:00:00	6	0	22	0	20	0.0	0.0	0.0	6662.0	0.8823529411764706
592	72	https://weibo.com/1062999267/Ov0te4haR?refer_flag=1001030103_	2024-09-01 21:00:00	7	0	22	0	20	0.0	0.0	0.0	6662.0	0.8823529411764706
593	72	https://weibo.com/1062999267/Ov0te4haR?refer_flag=1001030103_	2024-09-01 21:00:00	8	0	22	0	20	0.0	0.0	0.0	6662.0	0.8823529411764706
594	72	https://weibo.com/1062999267/Ov0te4haR?refer_flag=1001030103_	2024-09-01 21:00:00	9	0	22	0	20	0.0	0.0	0.0	6662.0	0.8823529411764706
595	72	https://weibo.com/1062999267/Ov0te4haR?refer_flag=1001030103_	2024-09-01 21:00:00	10	0	22	0	20	0.0	0.0	0.0	6662.0	0.8823529411764706
596	73	https://weibo.com/1062999267/OvRNaxerc?refer_flag=1001030103_	2024-09-07 13:00:00	1	3	3	1	1	4.0	3.0	0.0	3953.0	1.0
597	73	https://weibo.com/1062999267/OvRNaxerc?refer_flag=1001030103_	2024-09-07 13:00:00	2	10	13	3	4	12.0	3.333333333333333	1.0	3953.0	0.9333333333333333
598	73	https://weibo.com/1062999267/OvRNaxerc?refer_flag=1001030103_	2024-09-07 13:00:00	3	3	16	1	5	4.0	3.0	0.1	3953.0	0.9375
599	73	https://weibo.com/1062999267/OvRNaxerc?refer_flag=1001030103_	2024-09-07 13:00:00	4	0	16	1	6	1.0	0.0	0.3333333333333333	3953.0	0.9375
600	73	https://weibo.com/1062999267/OvRNaxerc?refer_flag=1001030103_	2024-09-07 13:00:00	5	0	16	0	6	0.0	0.0	0.0	3953.0	0.9411764705882353
601	73	https://weibo.com/1062999267/OvRNaxerc?refer_flag=1001030103_	2024-09-07 13:00:00	6	1	17	0	6	1.0	0.0	0.0	3953.0	0.9411764705882353
602	73	https://weibo.com/1062999267/OvRNaxerc?refer_flag=1001030103_	2024-09-07 13:00:00	7	0	17	0	6	0.0	0.0	0.0	3953.0	0.9411764705882353
603	73	https://weibo.com/1062999267/OvRNaxerc?refer_flag=1001030103_	2024-09-07 13:00:00	8	0	17	0	6	0.0	0.0	0.0	3953.0	0.9411764705882353
604	73	https://weibo.com/1062999267/OvRNaxerc?refer_flag=1001030103_	2024-09-07 13:00:00	9	0	17	0	6	0.0	0.0	0.0	3953.0	0.9411764705882353
605	73	https://weibo.com/1062999267/OvRNaxerc?refer_flag=1001030103_	2024-09-07 13:00:00	10	0	17	0	6	0.0	0.0	0.0	3953.0	0.9411764705882353
606	74	https://weibo.com/1062999267/OwkG9zqe0?refer_flag=1001030103_	2024-09-10 14:00:00	1	3	3	0	0	3.0	0.0	0.0	2498.0	1.0
607	74	https://weibo.com/1062999267/OwkG9zqe0?refer_flag=1001030103_	2024-09-10 14:00:00	2	0	3	0	0	0.0	0.0	0.0	2498.0	1.0
608	74	https://weibo.com/1062999267/OwkG9zqe0?refer_flag=1001030103_	2024-09-10 14:00:00	3	1	4	0	0	1.0	0.0	0.0	2498.0	1.0
609	74	https://weibo.com/1062999267/OwkG9zqe0?refer_flag=1001030103_	2024-09-10 14:00:00	4	0	4	0	0	0.0	0.0	0.0	2498.0	1.0
610	74	https://weibo.com/1062999267/OwkG9zqe0?refer_flag=1001030103_	2024-09-10 14:00:00	5	1	5	1	1	1.0	1.0	0.0	2498.0	1.0
611	74	https://weibo.com/1062999267/OwkG9zqe0?refer_flag=1001030103_	2024-09-10 14:00:00	6	0	5	0	1	0.0	0.0	0.0	2498.0	1.0
612	74	https://weibo.com/1062999267/OwkG9zqe0?refer_flag=1001030103_	2024-09-10 14:00:00	7	1	6	1	2	2.0	1.0	0.0	2498.0	0.8333333333333334
613	74	https://weibo.com/1062999267/OwkG9zqe0?refer_flag=1001030103_	2024-09-10 14:00:00	8	0	6	0	2	0.0	0.0	0.0	2498.0	0.8333333333333334
614	74	https://weibo.com/1062999267/OwkG9zqe0?refer_flag=1001030103_	2024-09-10 14:00:00	9	0	6	0	2	0.0	0.0	0.0	2498.0	0.8333333333333334
615	74	https://weibo.com/1062999267/OwkG9zqe0?refer_flag=1001030103_	2024-09-10 14:00:00	10	0	6	0	2	0.0	0.0	0.0	2498.0	0.8333333333333334
616	75	https://weibo.com/1063150153/OvNxiFqXs?refer_flag=1001030103_	2024-09-07 02:00:00	1	0	0	0	0	0.0	0.0	0.0	4198.0
617	75	https://weibo.com/1063150153/OvNxiFqXs?refer_flag=1001030103_	2024-09-07 02:00:00	2	0	0	0	0	0.0	0.0	0.0	4198.0
618	75	https://weibo.com/1063150153/OvNxiFqXs?refer_flag=1001030103_	2024-09-07 02:00:00	3	0	0	0	0	0.0	0.0	0.0	4198.0
619	75	https://weibo.com/1063150153/OvNxiFqXs?refer_flag=1001030103_	2024-09-07 02:00:00	4	0	0	0	0	0.0	0.0	0.0	4198.0
620	75	https://weibo.com/1063150153/OvNxiFqXs?refer_flag=1001030103_	2024-09-07 02:00:00	5	0	0	0	0	0.0	0.0	0.0	4198.0
621	75	https://weibo.com/1063150153/OvNxiFqXs?refer_flag=1001030103_	2024-09-07 02:00:00	6	0	0	0	0	0.0	0.0	0.0	4198.0
622	75	https://weibo.com/1063150153/OvNxiFqXs?refer_flag=1001030103_	2024-09-07 02:00:00	7	0	0	0	0	0.0	0.0	0.0	4198.0
623	75	https://weibo.com/1063150153/OvNxiFqXs?refer_flag=1001030103_	2024-09-07 02:00:00	8	1	1	1	1	2.0	1.0	0.0	4198.0
624	75	https://weibo.com/1063150153/OvNxiFqXs?refer_flag=1001030103_	2024-09-07 02:00:00	9	1	2	1	2	1.0	1.0	1.0	4198.0
625	75	https://weibo.com/1063150153/OvNxiFqXs?refer_flag=1001030103_	2024-09-07 02:00:00	10	0	2	0	2	0.0	0.0	0.0	4198.0
626	76	https://weibo.com/1063150153/Ovyptt2k3?refer_flag=1001030103_	2024-09-05 11:00:00	1	10	10	0	0	10.0	0.0	0.0	5176.0
627	76	https://weibo.com/1063150153/Ovyptt2k3?refer_flag=1001030103_	2024-09-05 11:00:00	2	10	20	0	0	10.0	0.0	0.0	5176.0
628	76	https://weibo.com/1063150153/Ovyptt2k3?refer_flag=1001030103_	2024-09-05 11:00:00	3	3	23	0	0	3.0	0.0	0.0	5176.0
629	76	https://weibo.com/1063150153/Ovyptt2k3?refer_flag=1001030103_	2024-09-05 11:00:00	4	5	28	1	1	6.0	5.0	0.3333333333333333	5176.0
630	76	https://weibo.com/1063150153/Ovyptt2k3?refer_flag=1001030103_	2024-09-05 11:00:00	5	2	30	0	1	2.0	0.0	0.0	5176.0
631	76	https://weibo.com/1063150153/Ovyptt2k3?refer_flag=1001030103_	2024-09-05 11:00:00	6	1	31	0	1	1.0	0.0	0.0	5176.0
632	76	https://weibo.com/1063150153/Ovyptt2k3?refer_flag=1001030103_	2024-09-05 11:00:00	7	2	33	0	1	2.0	0.0	0.0	5176.0
633	76	https://weibo.com/1063150153/Ovyptt2k3?refer_flag=1001030103_	2024-09-05 11:00:00	8	0	33	0	1	0.0	0.0	0.0	5176.0
634	76	https://weibo.com/1063150153/Ovyptt2k3?refer_flag=1001030103_	2024-09-05 11:00:00	9	0	33	0	1	0.0	0.0	0.0	5176.0
635	76	https://weibo.com/1063150153/Ovyptt2k3?refer_flag=1001030103_	2024-09-05 11:00:00	10	0	33	1	2	1.0	0.0	0.0	5176.0
636	77	https://weibo.com/1063150153/OwCcxkAVN?refer_flag=1001030103_	2024-09-12 11:00:00	1	1	1	0	0	1.0	0.0	0.0	1535.0
637	77	https://weibo.com/1063150153/OwCcxkAVN?refer_flag=1001030103_	2024-09-12 11:00:00	2	10	11	16	16	14.0	0.625	16.0	1535.0
638	77	https://weibo.com/1063150153/OwCcxkAVN?refer_flag=1001030103_	2024-09-12 11:00:00	3	3	14	0	16	3.0	0.0	0.0	1535.0
639	77	https://weibo.com/1063150153/OwCcxkAVN?refer_flag=1001030103_	2024-09-12 11:00:00	4	1	15	0	16	1.0	0.0	0.0	1535.0
640	77	https://weibo.com/1063150153/OwCcxkAVN?refer_flag=1001030103_	2024-09-12 11:00:00	5	0	15	0	16	0.0	0.0	0.0	1535.0
641	77	https://weibo.com/1063150153/OwCcxkAVN?refer_flag=1001030103_	2024-09-12 11:00:00	6	0	15	0	16	0.0	0.0	0.0	1535.0
642	77	https://weibo.com/1063150153/OwCcxkAVN?refer_flag=1001030103_	2024-09-12 11:00:00	7	0	15	0	16	0.0	0.0	0.0	1535.0
643	77	https://weibo.com/1063150153/OwCcxkAVN?refer_flag=1001030103_	2024-09-12 11:00:00	8	1	16	0	16	1.0	0.0	0.0	1535.0
644	77	https://weibo.com/1063150153/OwCcxkAVN?refer_flag=1001030103_	2024-09-12 11:00:00	9	0	16	0	16	0.0	0.0	0.0	1535.0
645	77	https://weibo.com/1063150153/OwCcxkAVN?refer_flag=1001030103_	2024-09-12 11:00:00	10	0	16	0	16	0.0	0.0	0.0	1535.0
651	80	https://weibo.com/1067572881/OwNuXCOW0?refer_flag=1001030103_	2024-09-13 16:00:00	1	12	12	14	14	26.0	0.8571428571428571	0.0	918.0
652	80	https://weibo.com/1067572881/OwNuXCOW0?refer_flag=1001030103_	2024-09-13 16:00:00	2	8	20	7	21	13.0	1.1428571428571428	0.5833333333333334	918.0
653	80	https://weibo.com/1067572881/OwNuXCOW0?refer_flag=1001030103_	2024-09-13 16:00:00	3	2	22	1	22	3.0	2.0	0.125	918.0
654	80	https://weibo.com/1067572881/OwNuXCOW0?refer_flag=1001030103_	2024-09-13 16:00:00	4	3	25	0	22	3.0	0.0	0.0	918.0
655	80	https://weibo.com/1067572881/OwNuXCOW0?refer_flag=1001030103_	2024-09-13 16:00:00	5	2	27	3	25	4.0	0.6666666666666666	1.0	918.0
656	80	https://weibo.com/1067572881/OwNuXCOW0?refer_flag=1001030103_	2024-09-13 16:00:00	6	0	27	0	25	0.0	0.0	0.0	918.0
657	80	https://weibo.com/1067572881/OwNuXCOW0?refer_flag=1001030103_	2024-09-13 16:00:00	7	0	27	0	25	0.0	0.0	0.0	918.0
658	80	https://weibo.com/1067572881/OwNuXCOW0?refer_flag=1001030103_	2024-09-13 16:00:00	8	0	27	0	25	0.0	0.0	0.0	918.0
659	80	https://weibo.com/1067572881/OwNuXCOW0?refer_flag=1001030103_	2024-09-13 16:00:00	9	0	27	0	25	0.0	0.0	0.0	918.0
660	80	https://weibo.com/1067572881/OwNuXCOW0?refer_flag=1001030103_	2024-09-13 16:00:00	10	0	27	0	25	0.0	0.0	0.0	918.0
661	81	https://weibo.com/1068246700/OveH31ATV?refer_flag=1001030103_	2024-09-03 09:00:00	1	1	1	1	1	2.0	1.0	0.0	6216.0	1.0
662	81	https://weibo.com/1068246700/OveH31ATV?refer_flag=1001030103_	2024-09-03 09:00:00	2	0	1	0	1	0.0	0.0	0.0	6216.0	1.0
663	81	https://weibo.com/1068246700/OveH31ATV?refer_flag=1001030103_	2024-09-03 09:00:00	3	1	2	1	2	1.0	1.0	0.0	6216.0	1.0
664	82	https://weibo.com/1069949470/OwbYbeV12?refer_flag=1001030103_	2024-09-12 19:00:00	1	0	0	0	0	0.0	0.0	0.0	2909.0	0.5
665	82	https://weibo.com/1069949470/OwbYbeV12?refer_flag=1001030103_	2024-09-12 19:00:00	2	0	0	0	0	0.0	0.0	0.0	2909.0	0.5
666	82	https://weibo.com/1069949470/OwbYbeV12?refer_flag=1001030103_	2024-09-12 19:00:00	3	0	0	0	0	0.0	0.0	0.0	2909.0	0.5
667	82	https://weibo.com/1069949470/OwbYbeV12?refer_flag=1001030103_	2024-09-12 19:00:00	4	0	0	4	4	2.0	0.0	0.0	2909.0	0.5
668	82	https://weibo.com/1069949470/OwbYbeV12?refer_flag=1001030103_	2024-09-12 19:00:00	5	0	0	0	4	0.0	0.0	0.0	2909.0	0.5
669	82	https://weibo.com/1069949470/OwbYbeV12?refer_flag=1001030103_	2024-09-12 19:00:00	6	0	0	2	6	1.0	0.0	0.0	2909.0	0.5
670	83	https://weibo.com/1070616301/OwVWqhUSA?refer_flag=1001030103_	2024-09-12 19:00:00	1	0	0	1	1	1.0	0.0	0.0	583.0
671	84	https://weibo.com/1073238785/OwFwma76s?refer_flag=1001030103_	2024-09-12 19:00:00	1	27	27	35	35	49.0	0.7714285714285715	0.0	1310.0	0.8181818181818182
672	84	https://weibo.com/1073238785/OwFwma76s?refer_flag=1001030103_	2024-09-12 19:00:00	2	1	28	0	35	1.0	0.0	0.0	1310.0	0.8202247191011236
673	85	https://weibo.com/1073277137/OuX4fmtWB?refer_flag=1001030103_	2024-09-01 12:00:00	1	12	12	4	4	14.0	3.0	0.0	6823.0
674	85	https://weibo.com/1073277137/OuX4fmtWB?refer_flag=1001030103_	2024-09-01 12:00:00	2	0	12	2	6	2.0	0.0	0.1666666666666666	6823.0
675	85	https://weibo.com/1073277137/OuX4fmtWB?refer_flag=1001030103_	2024-09-01 12:00:00	3	4	16	1	7	3.0	4.0	0.0	6823.0
676	85	https://weibo.com/1073277137/OuX4fmtWB?refer_flag=1001030103_	2024-09-01 12:00:00	4	2	18	0	7	1.0	0.0	0.0	6823.0
677	85	https://weibo.com/1073277137/OuX4fmtWB?refer_flag=1001030103_	2024-09-01 12:00:00	5	0	18	1	8	1.0	0.0	0.5	6823.0
678	85	https://weibo.com/1073277137/OuX4fmtWB?refer_flag=1001030103_	2024-09-01 12:00:00	6	0	18	0	8	0.0	0.0	0.0	6823.0
679	85	https://weibo.com/1073277137/OuX4fmtWB?refer_flag=1001030103_	2024-09-01 12:00:00	7	2	20	1	9	3.0	2.0	0.0	6823.0
680	85	https://weibo.com/1073277137/OuX4fmtWB?refer_flag=1001030103_	2024-09-01 12:00:00	8	2	22	0	9	1.0	0.0	0.0	6823.0
681	85	https://weibo.com/1073277137/OuX4fmtWB?refer_flag=1001030103_	2024-09-01 12:00:00	9	2	24	0	9	1.0	0.0	0.0	6823.0
682	85	https://weibo.com/1073277137/OuX4fmtWB?refer_flag=1001030103_	2024-09-01 12:00:00	10	1	25	0	9	1.0	0.0	0.0	6823.0
693	87	https://weibo.com/1073750931/OwBDhhBGd?refer_flag=1001030103_	2024-09-06 18:00:00	1	0	0	1	1	1.0	0.0	0.0	1576.0
694	87	https://weibo.com/1073750931/OwBDhhBGd?refer_flag=1001030103_	2024-09-06 18:00:00	2	0	0	0	1	0.0	0.0	0.0	1576.0
695	87	https://weibo.com/1073750931/OwBDhhBGd?refer_flag=1001030103_	2024-09-06 18:00:00	3	0	0	0	1	0.0	0.0	0.0	1576.0
696	87	https://weibo.com/1073750931/OwBDhhBGd?refer_flag=1001030103_	2024-09-06 18:00:00	4	0	0	0	1	0.0	0.0	0.0	1576.0
697	87	https://weibo.com/1073750931/OwBDhhBGd?refer_flag=1001030103_	2024-09-06 18:00:00	5	0	0	0	1	0.0	0.0	0.0	1576.0
698	87	https://weibo.com/1073750931/OwBDhhBGd?refer_flag=1001030103_	2024-09-06 18:00:00	6	0	0	0	1	0.0	0.0	0.0	1576.0
699	87	https://weibo.com/1073750931/OwBDhhBGd?refer_flag=1001030103_	2024-09-06 18:00:00	7	0	0	0	1	0.0	0.0	0.0	1576.0
700	87	https://weibo.com/1073750931/OwBDhhBGd?refer_flag=1001030103_	2024-09-06 18:00:00	8	0	0	0	1	0.0	0.0	0.0	1576.0
701	87	https://weibo.com/1073750931/OwBDhhBGd?refer_flag=1001030103_	2024-09-06 18:00:00	9	0	0	0	1	0.0	0.0	0.0	1576.0
702	87	https://weibo.com/1073750931/OwBDhhBGd?refer_flag=1001030103_	2024-09-06 18:00:00	10	0	0	0	1	0.0	0.0	0.0	1576.0
703	88	https://weibo.com/1073953677/OvKDnDL9C?refer_flag=1001030103_	2024-09-06 18:00:00	1	2	2	1	1	3.0	2.0	0.0	4206.0
704	88	https://weibo.com/1073953677/OvKDnDL9C?refer_flag=1001030103_	2024-09-06 18:00:00	2	2	4	0	1	2.0	0.0	0.0	4206.0
705	88	https://weibo.com/1073953677/OvKDnDL9C?refer_flag=1001030103_	2024-09-06 18:00:00	3	3	7	0	1	3.0	0.0	0.0	4206.0
706	88	https://weibo.com/1073953677/OvKDnDL9C?refer_flag=1001030103_	2024-09-06 18:00:00	4	1	8	0	1	1.0	0.0	0.0	4206.0
707	88	https://weibo.com/1073953677/OvKDnDL9C?refer_flag=1001030103_	2024-09-06 18:00:00	5	0	8	0	1	0.0	0.0	0.0	4206.0
708	88	https://weibo.com/1073953677/OvKDnDL9C?refer_flag=1001030103_	2024-09-06 18:00:00	6	0	8	0	1	0.0	0.0	0.0	4206.0
709	88	https://weibo.com/1073953677/OvKDnDL9C?refer_flag=1001030103_	2024-09-06 18:00:00	7	0	8	0	1	0.0	0.0	0.0	4206.0
710	88	https://weibo.com/1073953677/OvKDnDL9C?refer_flag=1001030103_	2024-09-06 18:00:00	8	0	8	0	1	0.0	0.0	0.0	4206.0
711	88	https://weibo.com/1073953677/OvKDnDL9C?refer_flag=1001030103_	2024-09-06 18:00:00	9	0	8	0	1	0.0	0.0	0.0	4206.0
712	88	https://weibo.com/1073953677/OvKDnDL9C?refer_flag=1001030103_	2024-09-06 18:00:00	10	0	8	0	1	0.0	0.0	0.0	4206.0
713	89	https://weibo.com/1073954117/Ox9yT4ER0?refer_flag=1001030103_	2024-09-16 00:00:00	1	2	2	0	0	2.0	0.0	0.0	13.0
714	89	https://weibo.com/1073954117/Ox9yT4ER0?refer_flag=1001030103_	2024-09-16 00:00:00	2	0	2	0	0	0.0	0.0	0.0	13.0
715	89	https://weibo.com/1073954117/Ox9yT4ER0?refer_flag=1001030103_	2024-09-16 00:00:00	3	0	2	0	0	0.0	0.0	0.0	13.0
716	89	https://weibo.com/1073954117/Ox9yT4ER0?refer_flag=1001030103_	2024-09-16 00:00:00	4	0	2	0	0	0.0	0.0	0.0	13.0
717	89	https://weibo.com/1073954117/Ox9yT4ER0?refer_flag=1001030103_	2024-09-16 00:00:00	5	0	2	0	0	0.0	0.0	0.0	13.0
718	89	https://weibo.com/1073954117/Ox9yT4ER0?refer_flag=1001030103_	2024-09-16 00:00:00	6	0	2	0	0	0.0	0.0	0.0	13.0
719	89	https://weibo.com/1073954117/Ox9yT4ER0?refer_flag=1001030103_	2024-09-16 00:00:00	7	0	2	1	1	1.0	0.0	0.0	13.0
720	89	https://weibo.com/1073954117/Ox9yT4ER0?refer_flag=1001030103_	2024-09-16 00:00:00	8	0	2	0	1	0.0	0.0	0.0	13.0
721	89	https://weibo.com/1073954117/Ox9yT4ER0?refer_flag=1001030103_	2024-09-16 00:00:00	9	0	2	0	1	0.0	0.0	0.0	13.0	0.0
722	89	https://weibo.com/1073954117/Ox9yT4ER0?refer_flag=1001030103_	2024-09-16 00:00:00	10	1	3	0	1	1.0	0.0	0.0	13.0	0.0
723	90	https://weibo.com/1074273855/OwEwMhYqF?refer_flag=1001030103_	2024-09-12 17:00:00	1	2	2	1	1	2.0	2.0	0.0	1370.0	0.5
724	90	https://weibo.com/1074273855/OwEwMhYqF?refer_flag=1001030103_	2024-09-12 17:00:00	2	0	2	0	1	0.0	0.0	0.0	1370.0	0.6666666666666666
725	90	https://weibo.com/1074273855/OwEwMhYqF?refer_flag=1001030103_	2024-09-12 17:00:00	3	1	3	0	1	1.0	0.0	0.0	1370.0	0.5
726	90	https://weibo.com/1074273855/OwEwMhYqF?refer_flag=1001030103_	2024-09-12 17:00:00	4	1	4	0	1	1.0	0.0	0.0	1370.0	0.5
727	90	https://weibo.com/1074273855/OwEwMhYqF?refer_flag=1001030103_	2024-09-12 17:00:00	5	0	4	0	1	0.0	0.0	0.0	1370.0	0.5
728	90	https://weibo.com/1074273855/OwEwMhYqF?refer_flag=1001030103_	2024-09-12 17:00:00	6	0	4	3	4	1.0	0.0	0.0	1370.0	0.5
729	91	https://weibo.com/1074356105/OvZLx6YiZ?refer_flag=1001030103_	2024-09-12 17:00:00	1	0	0	0	0	0.0	0.0	0.0	3537.0	1.0
730	91	https://weibo.com/1074356105/OvZLx6YiZ?refer_flag=1001030103_	2024-09-12 17:00:00	2	0	0	1	1	1.0	0.0	0.0	3537.0	1.0
731	92	https://weibo.com/1074356105/Ow0XPu7Ix?refer_flag=1001030103_	2024-09-12 17:00:00	1	0	0	0	0	0.0	0.0	0.0	3523.0
732	92	https://weibo.com/1074356105/Ow0XPu7Ix?refer_flag=1001030103_	2024-09-12 17:00:00	2	0	0	4	4	4.0	0.0	0.0	3523.0
733	93	https://weibo.com/1074356105/OwEFtb8c5?refer_flag=1001030103_	2024-09-12 17:00:00	1	10	10	4	4	13.0	2.5	0.0	1333.0	0.38461538461538464
734	93	https://weibo.com/1074356105/OwEFtb8c5?refer_flag=1001030103_	2024-09-12 17:00:00	2	4	14	0	4	4.0	0.0	0.0	1333.0	0.4666666666666667
735	93	https://weibo.com/1074356105/OwEFtb8c5?refer_flag=1001030103_	2024-09-12 17:00:00	3	0	14	0	4	0.0	0.0	0.0	1333.0	0.4666666666666667
736	93	https://weibo.com/1074356105/OwEFtb8c5?refer_flag=1001030103_	2024-09-12 17:00:00	4	0	14	0	4	0.0	0.0	0.0	1333.0	0.4666666666666667
737	93	https://weibo.com/1074356105/OwEFtb8c5?refer_flag=1001030103_	2024-09-12 17:00:00	5	0	14	0	4	0.0	0.0	0.0	1333.0	0.4666666666666667
738	93	https://weibo.com/1074356105/OwEFtb8c5?refer_flag=1001030103_	2024-09-12 17:00:00	6	0	14	0	4	0.0	0.0	0.0	1333.0	0.4666666666666667
739	93	https://weibo.com/1074356105/OwEFtb8c5?refer_flag=1001030103_	2024-09-12 17:00:00	7	0	14	0	4	0.0	0.0	0.0	1333.0	0.4666666666666667
740	93	https://weibo.com/1074356105/OwEFtb8c5?refer_flag=1001030103_	2024-09-12 17:00:00	8	0	14	0	4	0.0	0.0	0.0	1333.0	0.4666666666666667
741	93	https://weibo.com/1074356105/OwEFtb8c5?refer_flag=1001030103_	2024-09-12 17:00:00	9	0	14	0	4	0.0	0.0	0.0	1333.0	0.4666666666666667
742	93	https://weibo.com/1074356105/OwEFtb8c5?refer_flag=1001030103_	2024-09-12 17:00:00	10	0	14	0	4	0.0	0.0	0.0	1333.0	0.4666666666666667
743	94	https://weibo.com/1074356105/OwcK0tsJX?refer_flag=1001030103_	2024-09-09 18:00:00	1	2	2	1	1	3.0	2.0	0.0	2890.0	1.0
744	94	https://weibo.com/1074356105/OwcK0tsJX?refer_flag=1001030103_	2024-09-09 18:00:00	2	1	3	0	1	1.0	0.0	0.0	2890.0	1.0
745	95	https://weibo.com/1074356105/Owtee4lt1?refer_flag=1001030103_	2024-09-11 12:00:00	1	2	2	1	1	3.0	2.0	0.0	2015.0	1.0
746	95	https://weibo.com/1074356105/Owtee4lt1?refer_flag=1001030103_	2024-09-11 12:00:00	2	0	2	0	1	0.0	0.0	0.0	2015.0	1.0
747	95	https://weibo.com/1074356105/Owtee4lt1?refer_flag=1001030103_	2024-09-11 12:00:00	3	0	2	0	1	0.0	0.0	0.0	2015.0	1.0
748	95	https://weibo.com/1074356105/Owtee4lt1?refer_flag=1001030103_	2024-09-11 12:00:00	4	0	2	0	1	0.0	0.0	0.0	2015.0	1.0
749	95	https://weibo.com/1074356105/Owtee4lt1?refer_flag=1001030103_	2024-09-11 12:00:00	5	0	2	0	1	0.0	0.0	0.0	2015.0	1.0
750	95	https://weibo.com/1074356105/Owtee4lt1?refer_flag=1001030103_	2024-09-11 12:00:00	6	0	2	0	1	0.0	0.0	0.0	2015.0	1.0
751	95	https://weibo.com/1074356105/Owtee4lt1?refer_flag=1001030103_	2024-09-11 12:00:00	7	0	2	0	1	0.0	0.0	0.0	2015.0	1.0
752	95	https://weibo.com/1074356105/Owtee4lt1?refer_flag=1001030103_	2024-09-11 12:00:00	8	0	2	0	1	0.0	0.0	0.0	2015.0	1.0
753	95	https://weibo.com/1074356105/Owtee4lt1?refer_flag=1001030103_	2024-09-11 12:00:00	9	0	2	1	2	1.0	0.0	0.0	2015.0	1.0
754	96	https://weibo.com/1077565977/OwciexXQA?refer_flag=1001030103_	2024-09-09 17:00:00	1	2	2	1	1	3.0	2.0	0.0	3436.0	0.0
755	96	https://weibo.com/1077565977/OwciexXQA?refer_flag=1001030103_	2024-09-09 17:00:00	2	0	2	2	3	2.0	0.0	1.0	3436.0	0.0
756	96	https://weibo.com/1077565977/OwciexXQA?refer_flag=1001030103_	2024-09-09 17:00:00	3	0	2	1	4	1.0	0.0	0.0	3436.0	0.0
757	96	https://weibo.com/1077565977/OwciexXQA?refer_flag=1001030103_	2024-09-09 17:00:00	4	0	2	0	4	0.0	0.0	0.0	3436.0	0.0
758	96	https://weibo.com/1077565977/OwciexXQA?refer_flag=1001030103_	2024-09-09 17:00:00	5	0	2	0	4	0.0	0.0	0.0	3436.0	0.0
759	96	https://weibo.com/1077565977/OwciexXQA?refer_flag=1001030103_	2024-09-09 17:00:00	6	1	3	0	4	1.0	0.0	0.0	3436.0	0.0
760	96	https://weibo.com/1077565977/OwciexXQA?refer_flag=1001030103_	2024-09-09 17:00:00	7	0	3	0	4	0.0	0.0	0.0	3436.0	0.0
761	96	https://weibo.com/1077565977/OwciexXQA?refer_flag=1001030103_	2024-09-09 17:00:00	8	0	3	0	4	0.0	0.0	0.0	3436.0	0.0
762	96	https://weibo.com/1077565977/OwciexXQA?refer_flag=1001030103_	2024-09-09 17:00:00	9	0	3	0	4	0.0	0.0	0.0	3436.0	0.0
763	96	https://weibo.com/1077565977/OwciexXQA?refer_flag=1001030103_	2024-09-09 17:00:00	10	0	3	0	4	0.0	0.0	0.0	3436.0	0.0
764	97	https://weibo.com/1077565977/Owe9ck59T?refer_flag=1001030103_	2024-09-09 22:00:00	1	2	2	3	3	4.0	0.6666666666666666	0.0	3390.0	0.5
765	97	https://weibo.com/1077565977/Owe9ck59T?refer_flag=1001030103_	2024-09-09 22:00:00	2	0	2	5	8	5.0	0.0	2.5	3390.0	0.5
766	97	https://weibo.com/1077565977/Owe9ck59T?refer_flag=1001030103_	2024-09-09 22:00:00	3	0	2	2	10	2.0	0.0	0.0	3390.0	0.5
767	97	https://weibo.com/1077565977/Owe9ck59T?refer_flag=1001030103_	2024-09-09 22:00:00	4	0	2	1	11	1.0	0.0	0.0	3390.0	0.6666666666666666
768	97	https://weibo.com/1077565977/Owe9ck59T?refer_flag=1001030103_	2024-09-09 22:00:00	5	1	3	0	11	1.0	0.0	0.0	3390.0	0.6666666666666666
769	97	https://weibo.com/1077565977/Owe9ck59T?refer_flag=1001030103_	2024-09-09 22:00:00	6	0	3	0	11	0.0	0.0	0.0	3390.0	0.6666666666666666
770	97	https://weibo.com/1077565977/Owe9ck59T?refer_flag=1001030103_	2024-09-09 22:00:00	7	0	3	0	11	0.0	0.0	0.0	3390.0	0.6666666666666666
771	97	https://weibo.com/1077565977/Owe9ck59T?refer_flag=1001030103_	2024-09-09 22:00:00	8	0	3	0	11	0.0	0.0	0.0	3390.0	0.6666666666666666
772	97	https://weibo.com/1077565977/Owe9ck59T?refer_flag=1001030103_	2024-09-09 22:00:00	9	0	3	0	11	0.0	0.0	0.0	3390.0	0.6666666666666666
773	97	https://weibo.com/1077565977/Owe9ck59T?refer_flag=1001030103_	2024-09-09 22:00:00	10	0	3	0	11	0.0	0.0	0.0	3390.0	0.6666666666666666
784	99	https://weibo.com/1077565977/Ox5SUinSn?refer_flag=1001030103_	2024-09-15 14:00:00	1	2	2	2	2	4.0	1.0	0.0	400.0	0.0
785	99	https://weibo.com/1077565977/Ox5SUinSn?refer_flag=1001030103_	2024-09-15 14:00:00	2	3	5	5	7	7.0	0.6	2.5	400.0	0.0
786	99	https://weibo.com/1077565977/Ox5SUinSn?refer_flag=1001030103_	2024-09-15 14:00:00	3	1	6	2	9	3.0	0.5	0.6666666666666666	400.0	0.0
787	99	https://weibo.com/1077565977/Ox5SUinSn?refer_flag=1001030103_	2024-09-15 14:00:00	4	2	8	2	11	3.0	1.0	2.0	400.0	0.2857142857142857
788	99	https://weibo.com/1077565977/Ox5SUinSn?refer_flag=1001030103_	2024-09-15 14:00:00	5	3	11	0	11	3.0	0.0	0.0	400.0	0.2222222222222222
789	99	https://weibo.com/1077565977/Ox5SUinSn?refer_flag=1001030103_	2024-09-15 14:00:00	6	0	11	1	12	1.0	0.0	0.3333333333333333	400.0	0.2222222222222222
790	99	https://weibo.com/1077565977/Ox5SUinSn?refer_flag=1001030103_	2024-09-15 14:00:00	7	1	12	0	12	1.0	0.0	0.0	400.0	0.2727272727272727
791	99	https://weibo.com/1077565977/Ox5SUinSn?refer_flag=1001030103_	2024-09-15 14:00:00	8	1	13	0	12	1.0	0.0	0.0	400.0	0.2727272727272727
792	99	https://weibo.com/1077565977/Ox5SUinSn?refer_flag=1001030103_	2024-09-15 14:00:00	9	0	13	0	12	0.0	0.0	0.0	400.0	0.2727272727272727
793	99	https://weibo.com/1077565977/Ox5SUinSn?refer_flag=1001030103_	2024-09-15 14:00:00	10	0	13	0	12	0.0	0.0	0.0	400.0	0.2727272727272727
814	102	https://weibo.com/1080807495/OvzvQE1i8?refer_flag=1001030103_	2024-09-05 14:00:00	1	0	0	0	0	0.0	0.0	0.0	4815.0
815	102	https://weibo.com/1080807495/OvzvQE1i8?refer_flag=1001030103_	2024-09-05 14:00:00	2	0	0	1	1	1.0	0.0	0.0	4815.0
816	102	https://weibo.com/1080807495/OvzvQE1i8?refer_flag=1001030103_	2024-09-05 14:00:00	3	0	0	0	1	0.0	0.0	0.0	4815.0
817	102	https://weibo.com/1080807495/OvzvQE1i8?refer_flag=1001030103_	2024-09-05 14:00:00	4	1	1	0	1	1.0	0.0	0.0	4815.0	0.0
818	102	https://weibo.com/1080807495/OvzvQE1i8?refer_flag=1001030103_	2024-09-05 14:00:00	5	0	1	0	1	0.0	0.0	0.0	4815.0	0.0
819	102	https://weibo.com/1080807495/OvzvQE1i8?refer_flag=1001030103_	2024-09-05 14:00:00	6	0	1	0	1	0.0	0.0	0.0	4815.0	0.0
820	102	https://weibo.com/1080807495/OvzvQE1i8?refer_flag=1001030103_	2024-09-05 14:00:00	7	0	1	0	1	0.0	0.0	0.0	4815.0	0.0
821	102	https://weibo.com/1080807495/OvzvQE1i8?refer_flag=1001030103_	2024-09-05 14:00:00	8	0	1	0	1	0.0	0.0	0.0	4815.0	0.0
822	102	https://weibo.com/1080807495/OvzvQE1i8?refer_flag=1001030103_	2024-09-05 14:00:00	9	0	1	0	1	0.0	0.0	0.0	4815.0	0.0
823	102	https://weibo.com/1080807495/OvzvQE1i8?refer_flag=1001030103_	2024-09-05 14:00:00	10	0	1	0	1	0.0	0.0	0.0	4815.0	0.0
824	103	https://weibo.com/1080951002/Ov9dCmy3A?refer_flag=1001030103_	2024-09-02 19:00:00	1	2	2	0	0	2.0	0.0	0.0	6142.0	0.5
825	103	https://weibo.com/1080951002/Ov9dCmy3A?refer_flag=1001030103_	2024-09-02 19:00:00	2	1	3	2	2	3.0	0.5	1.0	6142.0	0.6666666666666666
826	103	https://weibo.com/1080951002/Ov9dCmy3A?refer_flag=1001030103_	2024-09-02 19:00:00	3	0	3	1	3	1.0	0.0	1.0	6142.0	0.6666666666666666
827	104	https://weibo.com/1086233511/Ow1HZyUJF?refer_flag=1001030103_	2024-09-08 14:00:00	1	25	25	28	28	45.0	0.8928571428571429	0.0	3377.0	0.8478260869565217
828	104	https://weibo.com/1086233511/Ow1HZyUJF?refer_flag=1001030103_	2024-09-08 14:00:00	2	0	25	1	29	1.0	0.0	0.04	3377.0	0.8478260869565217
829	104	https://weibo.com/1086233511/Ow1HZyUJF?refer_flag=1001030103_	2024-09-08 14:00:00	3	0	25	0	29	0.0	0.0	0.0	3377.0	0.8478260869565217
830	104	https://weibo.com/1086233511/Ow1HZyUJF?refer_flag=1001030103_	2024-09-08 14:00:00	4	0	25	0	29	0.0	0.0	0.0	3377.0	0.8478260869565217
831	104	https://weibo.com/1086233511/Ow1HZyUJF?refer_flag=1001030103_	2024-09-08 14:00:00	5	0	25	0	29	0.0	0.0	0.0	3377.0	0.8478260869565217
832	104	https://weibo.com/1086233511/Ow1HZyUJF?refer_flag=1001030103_	2024-09-08 14:00:00	6	0	25	0	29	0.0	0.0	0.0	3377.0	0.8478260869565217
833	104	https://weibo.com/1086233511/Ow1HZyUJF?refer_flag=1001030103_	2024-09-08 14:00:00	7	0	25	1	30	1.0	0.0	0.0	3377.0	0.8297872340425532
834	104	https://weibo.com/1086233511/Ow1HZyUJF?refer_flag=1001030103_	2024-09-08 14:00:00	8	1	26	0	30	1.0	0.0	0.0	3377.0	0.8125
835	104	https://weibo.com/1086233511/Ow1HZyUJF?refer_flag=1001030103_	2024-09-08 14:00:00	9	0	26	1	31	1.0	0.0	1.0	3377.0	0.8125
836	104	https://weibo.com/1086233511/Ow1HZyUJF?refer_flag=1001030103_	2024-09-08 14:00:00	10	0	26	0	31	0.0	0.0	0.0	3377.0	0.8125
837	105	https://weibo.com/1086782701/OwcaKfu45?refer_flag=1001030103_	2024-09-09 17:00:00	1	0	0	1	1	1.0	0.0	0.0	2922.0
838	105	https://weibo.com/1086782701/OwcaKfu45?refer_flag=1001030103_	2024-09-09 17:00:00	2	0	0	0	1	0.0	0.0	0.0	2922.0
839	105	https://weibo.com/1086782701/OwcaKfu45?refer_flag=1001030103_	2024-09-09 17:00:00	3	0	0	0	1	0.0	0.0	0.0	2922.0
840	105	https://weibo.com/1086782701/OwcaKfu45?refer_flag=1001030103_	2024-09-09 17:00:00	4	0	0	0	1	0.0	0.0	0.0	2922.0
841	105	https://weibo.com/1086782701/OwcaKfu45?refer_flag=1001030103_	2024-09-09 17:00:00	5	0	0	0	1	0.0	0.0	0.0	2922.0
842	105	https://weibo.com/1086782701/OwcaKfu45?refer_flag=1001030103_	2024-09-09 17:00:00	6	1	1	1	2	1.0	1.0	0.0	2922.0	1.0
843	105	https://weibo.com/1086782701/OwcaKfu45?refer_flag=1001030103_	2024-09-09 17:00:00	7	0	1	0	2	0.0	0.0	0.0	2922.0	1.0
844	105	https://weibo.com/1086782701/OwcaKfu45?refer_flag=1001030103_	2024-09-09 17:00:00	8	0	1	0	2	0.0	0.0	0.0	2922.0	1.0
845	105	https://weibo.com/1086782701/OwcaKfu45?refer_flag=1001030103_	2024-09-09 17:00:00	9	0	1	0	2	0.0	0.0	0.0	2922.0	1.0
846	105	https://weibo.com/1086782701/OwcaKfu45?refer_flag=1001030103_	2024-09-09 17:00:00	10	0	1	0	2	0.0	0.0	0.0	2922.0	1.0
847	106	https://weibo.com/1087013971/Ox7l9gW3W?refer_flag=1001030103_	2024-09-15 18:00:00	1	3	3	0	0	3.0	0.0	0.0	143.0	0.6666666666666666
848	106	https://weibo.com/1087013971/Ox7l9gW3W?refer_flag=1001030103_	2024-09-15 18:00:00	2	0	3	0	0	0.0	0.0	0.0	143.0	0.75
849	106	https://weibo.com/1087013971/Ox7l9gW3W?refer_flag=1001030103_	2024-09-15 18:00:00	3	1	4	0	0	1.0	0.0	0.0	143.0	0.75
850	106	https://weibo.com/1087013971/Ox7l9gW3W?refer_flag=1001030103_	2024-09-15 18:00:00	4	0	4	0	0	0.0	0.0	0.0	143.0	0.75
851	106	https://weibo.com/1087013971/Ox7l9gW3W?refer_flag=1001030103_	2024-09-15 18:00:00	5	0	4	0	0	0.0	0.0	0.0	143.0	0.75
852	106	https://weibo.com/1087013971/Ox7l9gW3W?refer_flag=1001030103_	2024-09-15 18:00:00	6	0	4	0	0	0.0	0.0	0.0	143.0	0.75
853	106	https://weibo.com/1087013971/Ox7l9gW3W?refer_flag=1001030103_	2024-09-15 18:00:00	7	0	4	0	0	0.0	0.0	0.0	143.0	0.75
854	106	https://weibo.com/1087013971/Ox7l9gW3W?refer_flag=1001030103_	2024-09-15 18:00:00	8	1	5	0	0	1.0	0.0	0.0	143.0	0.8
855	106	https://weibo.com/1087013971/Ox7l9gW3W?refer_flag=1001030103_	2024-09-15 18:00:00	9	0	5	0	0	0.0	0.0	0.0	143.0	0.8
856	106	https://weibo.com/1087013971/Ox7l9gW3W?refer_flag=1001030103_	2024-09-15 18:00:00	10	0	5	0	0	0.0	0.0	0.0	143.0	0.8
877	109	https://weibo.com/1088094825/Owd9T9MU0?refer_flag=1001030103_	2024-09-10 22:00:00	1	0	0	2	2	1.0	0.0	0.0	2858.0
878	110	https://weibo.com/1088094825/OwwQphNhB?refer_flag=1001030103_	2024-09-10 22:00:00	1	0	0	1	1	1.0	0.0	0.0	1758.0
889	112	https://weibo.com/1089020764/OwEtgCVHA?refer_flag=1001030103_	2024-09-04 09:00:00	1	0	0	0	0	0.0	0.0	0.0	1891.0
890	112	https://weibo.com/1089020764/OwEtgCVHA?refer_flag=1001030103_	2024-09-04 09:00:00	2	0	0	0	0	0.0	0.0	0.0	1891.0
891	112	https://weibo.com/1089020764/OwEtgCVHA?refer_flag=1001030103_	2024-09-04 09:00:00	3	0	0	0	0	0.0	0.0	0.0	1891.0
892	112	https://weibo.com/1089020764/OwEtgCVHA?refer_flag=1001030103_	2024-09-04 09:00:00	4	0	0	0	0	0.0	0.0	0.0	1891.0
893	112	https://weibo.com/1089020764/OwEtgCVHA?refer_flag=1001030103_	2024-09-04 09:00:00	5	0	0	0	0	0.0	0.0	0.0	1891.0
894	112	https://weibo.com/1089020764/OwEtgCVHA?refer_flag=1001030103_	2024-09-04 09:00:00	6	0	0	0	0	0.0	0.0	0.0	1891.0
895	112	https://weibo.com/1089020764/OwEtgCVHA?refer_flag=1001030103_	2024-09-04 09:00:00	7	0	0	0	0	0.0	0.0	0.0	1891.0
896	112	https://weibo.com/1089020764/OwEtgCVHA?refer_flag=1001030103_	2024-09-04 09:00:00	8	0	0	0	0	0.0	0.0	0.0	1891.0
897	112	https://weibo.com/1089020764/OwEtgCVHA?refer_flag=1001030103_	2024-09-04 09:00:00	9	0	0	0	0	0.0	0.0	0.0	1891.0
898	112	https://weibo.com/1089020764/OwEtgCVHA?refer_flag=1001030103_	2024-09-04 09:00:00	10	0	0	0	0	0.0	0.0	0.0	1891.0
899	113	https://weibo.com/1091858410/Ovo8pknhx?refer_flag=1001030103_	2024-09-04 09:00:00	1	2	2	2	2	2.0	1.0	0.0	5527.0	1.0
900	113	https://weibo.com/1091858410/Ovo8pknhx?refer_flag=1001030103_	2024-09-04 09:00:00	2	0	2	0	2	0.0	0.0	0.0	5527.0	0.6666666666666666
901	113	https://weibo.com/1091858410/Ovo8pknhx?refer_flag=1001030103_	2024-09-04 09:00:00	3	2	4	0	2	2.0	0.0	0.0	5527.0	0.5
902	113	https://weibo.com/1091858410/Ovo8pknhx?refer_flag=1001030103_	2024-09-04 09:00:00	4	0	4	0	2	0.0	0.0	0.0	5527.0	0.5
903	113	https://weibo.com/1091858410/Ovo8pknhx?refer_flag=1001030103_	2024-09-04 09:00:00	5	1	5	0	2	1.0	0.0	0.0	5527.0	0.6
904	113	https://weibo.com/1091858410/Ovo8pknhx?refer_flag=1001030103_	2024-09-04 09:00:00	6	0	5	0	2	0.0	0.0	0.0	5527.0	0.6
905	113	https://weibo.com/1091858410/Ovo8pknhx?refer_flag=1001030103_	2024-09-04 09:00:00	7	0	5	0	2	0.0	0.0	0.0	5527.0	0.6
906	113	https://weibo.com/1091858410/Ovo8pknhx?refer_flag=1001030103_	2024-09-04 09:00:00	8	0	5	0	2	0.0	0.0	0.0	5527.0	0.6
907	113	https://weibo.com/1091858410/Ovo8pknhx?refer_flag=1001030103_	2024-09-04 09:00:00	9	0	5	0	2	0.0	0.0	0.0	5527.0	0.6
908	113	https://weibo.com/1091858410/Ovo8pknhx?refer_flag=1001030103_	2024-09-04 09:00:00	10	0	5	0	2	0.0	0.0	0.0	5527.0	0.6
910	115	https://weibo.com/1092281050/Ox9s5CMZD?refer_flag=1001030103_	2024-09-15 23:00:00	1	2	2	0	0	1.0	0.0	0.0	58.0	1.0
911	115	https://weibo.com/1092281050/Ox9s5CMZD?refer_flag=1001030103_	2024-09-15 23:00:00	2	0	2	0	0	0.0	0.0	0.0	58.0	1.0
912	115	https://weibo.com/1092281050/Ox9s5CMZD?refer_flag=1001030103_	2024-09-15 23:00:00	3	0	2	0	0	0.0	0.0	0.0	58.0	1.0
913	115	https://weibo.com/1092281050/Ox9s5CMZD?refer_flag=1001030103_	2024-09-15 23:00:00	4	0	2	0	0	0.0	0.0	0.0	58.0	1.0
914	115	https://weibo.com/1092281050/Ox9s5CMZD?refer_flag=1001030103_	2024-09-15 23:00:00	5	0	2	0	0	0.0	0.0	0.0	58.0	1.0
915	115	https://weibo.com/1092281050/Ox9s5CMZD?refer_flag=1001030103_	2024-09-15 23:00:00	6	0	2	0	0	0.0	0.0	0.0	58.0	1.0
916	115	https://weibo.com/1092281050/Ox9s5CMZD?refer_flag=1001030103_	2024-09-15 23:00:00	7	0	2	0	0	0.0	0.0	0.0	58.0	1.0
917	115	https://weibo.com/1092281050/Ox9s5CMZD?refer_flag=1001030103_	2024-09-15 23:00:00	8	0	2	0	0	0.0	0.0	0.0	58.0	1.0
918	115	https://weibo.com/1092281050/Ox9s5CMZD?refer_flag=1001030103_	2024-09-15 23:00:00	9	0	2	0	0	0.0	0.0	0.0	58.0	1.0
919	115	https://weibo.com/1092281050/Ox9s5CMZD?refer_flag=1001030103_	2024-09-15 23:00:00	10	0	2	0	0	0.0	0.0	0.0	58.0	1.0
920	116	https://weibo.com/1092493017/Ows75m1GO?refer_flag=1001030103_	2024-09-10 08:00:00	1	0	0	1	1	1.0	0.0	0.0	2246.0
921	117	https://weibo.com/1094293345/Owiq8dhk9?refer_flag=1001030103_	2024-09-10 08:00:00	1	8	8	8	8	9.0	1.0	0.0	2637.0
922	117	https://weibo.com/1094293345/Owiq8dhk9?refer_flag=1001030103_	2024-09-10 08:00:00	2	2	10	2	10	3.0	1.0	0.25	2637.0
923	117	https://weibo.com/1094293345/Owiq8dhk9?refer_flag=1001030103_	2024-09-10 08:00:00	3	1	11	2	12	2.0	0.5	1.0	2637.0
924	117	https://weibo.com/1094293345/Owiq8dhk9?refer_flag=1001030103_	2024-09-10 08:00:00	4	3	14	1	13	2.0	3.0	1.0	2637.0
925	117	https://weibo.com/1094293345/Owiq8dhk9?refer_flag=1001030103_	2024-09-10 08:00:00	5	5	19	0	13	3.0	0.0	0.0	2637.0
926	117	https://weibo.com/1094293345/Owiq8dhk9?refer_flag=1001030103_	2024-09-10 08:00:00	6	2	21	0	13	1.0	0.0	0.0	2637.0
927	117	https://weibo.com/1094293345/Owiq8dhk9?refer_flag=1001030103_	2024-09-10 08:00:00	7	1	22	1	14	1.0	1.0	0.5	2637.0
928	117	https://weibo.com/1094293345/Owiq8dhk9?refer_flag=1001030103_	2024-09-10 08:00:00	8	0	22	0	14	0.0	0.0	0.0	2637.0
929	117	https://weibo.com/1094293345/Owiq8dhk9?refer_flag=1001030103_	2024-09-10 08:00:00	9	0	22	0	14	0.0	0.0	0.0	2637.0
930	117	https://weibo.com/1094293345/Owiq8dhk9?refer_flag=1001030103_	2024-09-10 08:00:00	10	0	22	0	14	0.0	0.0	0.0	2637.0
941	119	https://weibo.com/1095666564/Ovb1BhFR1?refer_flag=1001030103_	2024-09-03 00:00:00	1	0	0	1	1	1.0	0.0	0.0	6105.0	0.0
942	119	https://weibo.com/1095666564/Ovb1BhFR1?refer_flag=1001030103_	2024-09-03 00:00:00	2	1	1	0	1	1.0	0.0	0.0	6105.0	0.0
943	119	https://weibo.com/1095666564/Ovb1BhFR1?refer_flag=1001030103_	2024-09-03 00:00:00	3	0	1	0	1	0.0	0.0	0.0	6105.0	0.0
944	119	https://weibo.com/1095666564/Ovb1BhFR1?refer_flag=1001030103_	2024-09-03 00:00:00	4	0	1	0	1	0.0	0.0	0.0	6105.0	0.0
945	119	https://weibo.com/1095666564/Ovb1BhFR1?refer_flag=1001030103_	2024-09-03 00:00:00	5	0	1	0	1	0.0	0.0	0.0	6105.0	0.0
946	119	https://weibo.com/1095666564/Ovb1BhFR1?refer_flag=1001030103_	2024-09-03 00:00:00	6	0	1	0	1	0.0	0.0	0.0	6105.0	0.0
947	119	https://weibo.com/1095666564/Ovb1BhFR1?refer_flag=1001030103_	2024-09-03 00:00:00	7	0	1	0	1	0.0	0.0	0.0	6105.0	0.0
948	119	https://weibo.com/1095666564/Ovb1BhFR1?refer_flag=1001030103_	2024-09-03 00:00:00	8	0	1	0	1	0.0	0.0	0.0	6105.0	0.0
949	119	https://weibo.com/1095666564/Ovb1BhFR1?refer_flag=1001030103_	2024-09-03 00:00:00	9	1	2	0	1	1.0	0.0	0.0	6105.0	0.3333333333333333
950	119	https://weibo.com/1095666564/Ovb1BhFR1?refer_flag=1001030103_	2024-09-03 00:00:00	10	2	4	0	1	2.0	0.0	0.0	6105.0	0.25
951	120	https://weibo.com/1095666564/OwGYFCPRK?refer_flag=1001030103_	2024-09-12 23:00:00	1	3	3	0	0	3.0	0.0	0.0	1256.0	0.6666666666666666
952	120	https://weibo.com/1095666564/OwGYFCPRK?refer_flag=1001030103_	2024-09-12 23:00:00	2	1	4	0	0	1.0	0.0	0.0	1256.0	0.6
953	120	https://weibo.com/1095666564/OwGYFCPRK?refer_flag=1001030103_	2024-09-12 23:00:00	3	1	5	1	1	2.0	1.0	1.0	1256.0	0.6
954	120	https://weibo.com/1095666564/OwGYFCPRK?refer_flag=1001030103_	2024-09-12 23:00:00	4	0	5	0	1	0.0	0.0	0.0	1256.0	0.6
955	120	https://weibo.com/1095666564/OwGYFCPRK?refer_flag=1001030103_	2024-09-12 23:00:00	5	0	5	0	1	0.0	0.0	0.0	1256.0	0.6666666666666666
956	120	https://weibo.com/1095666564/OwGYFCPRK?refer_flag=1001030103_	2024-09-12 23:00:00	6	2	7	0	1	2.0	0.0	0.0	1256.0	0.7142857142857143
957	120	https://weibo.com/1095666564/OwGYFCPRK?refer_flag=1001030103_	2024-09-12 23:00:00	7	0	7	0	1	0.0	0.0	0.0	1256.0	0.7142857142857143
958	120	https://weibo.com/1095666564/OwGYFCPRK?refer_flag=1001030103_	2024-09-12 23:00:00	8	0	7	0	1	0.0	0.0	0.0	1256.0	0.7142857142857143
959	120	https://weibo.com/1095666564/OwGYFCPRK?refer_flag=1001030103_	2024-09-12 23:00:00	9	0	7	0	1	0.0	0.0	0.0	1256.0	0.7142857142857143
960	120	https://weibo.com/1095666564/OwGYFCPRK?refer_flag=1001030103_	2024-09-12 23:00:00	10	1	8	0	1	1.0	0.0	0.0	1256.0	0.75
961	121	https://weibo.com/1096730352/OuWfxASpG?refer_flag=1001030103_	2024-09-01 10:00:00	1	11	11	2	2	13.0	5.5	0.0	6896.0	1.0
962	121	https://weibo.com/1096730352/OuWfxASpG?refer_flag=1001030103_	2024-09-01 10:00:00	2	9	20	5	7	13.0	1.8	0.4545454545454545	6896.0	0.9722222222222222
963	121	https://weibo.com/1096730352/OuWfxASpG?refer_flag=1001030103_	2024-09-01 10:00:00	3	2	22	1	8	3.0	2.0	0.1111111111111111	6896.0	0.9743589743589743
964	121	https://weibo.com/1096730352/OuWfxASpG?refer_flag=1001030103_	2024-09-01 10:00:00	4	1	23	2	10	2.0	0.5	1.0	6896.0	0.9512195121951219
965	121	https://weibo.com/1096730352/OuWfxASpG?refer_flag=1001030103_	2024-09-01 10:00:00	5	1	24	0	10	1.0	0.0	0.0	6896.0	0.9534883720930233
966	121	https://weibo.com/1096730352/OuWfxASpG?refer_flag=1001030103_	2024-09-01 10:00:00	6	1	25	1	11	2.0	1.0	1.0	6896.0	0.9545454545454546
967	121	https://weibo.com/1096730352/OuWfxASpG?refer_flag=1001030103_	2024-09-01 10:00:00	7	0	25	0	11	0.0	0.0	0.0	6896.0	0.9545454545454546
968	121	https://weibo.com/1096730352/OuWfxASpG?refer_flag=1001030103_	2024-09-01 10:00:00	8	0	25	0	11	0.0	0.0	0.0	6896.0	0.9545454545454546
969	121	https://weibo.com/1096730352/OuWfxASpG?refer_flag=1001030103_	2024-09-01 10:00:00	9	0	25	0	11	0.0	0.0	0.0	6896.0	0.9545454545454546
970	121	https://weibo.com/1096730352/OuWfxASpG?refer_flag=1001030103_	2024-09-01 10:00:00	10	1	26	1	12	2.0	1.0	0.0	6896.0	0.9555555555555556
971	122	https://weibo.com/1098479231/Ovxh33nR5?refer_flag=1001030103_	2024-09-05 08:00:00	1	4	4	1	1	4.0	4.0	0.0	5067.0
972	122	https://weibo.com/1098479231/Ovxh33nR5?refer_flag=1001030103_	2024-09-05 08:00:00	2	2	6	1	2	2.0	2.0	0.25	5067.0
973	123	https://weibo.com/1098512281/OwLCNtrZh?refer_flag=1001030103_	2024-09-01 16:00:00	1	0	0	0	0	0.0	0.0	0.0	1007.0
974	123	https://weibo.com/1098512281/OwLCNtrZh?refer_flag=1001030103_	2024-09-01 16:00:00	2	0	0	0	0	0.0	0.0	0.0	1007.0
975	123	https://weibo.com/1098512281/OwLCNtrZh?refer_flag=1001030103_	2024-09-01 16:00:00	3	0	0	0	0	0.0	0.0	0.0	1007.0
976	123	https://weibo.com/1098512281/OwLCNtrZh?refer_flag=1001030103_	2024-09-01 16:00:00	4	0	0	0	0	0.0	0.0	0.0	1007.0
977	123	https://weibo.com/1098512281/OwLCNtrZh?refer_flag=1001030103_	2024-09-01 16:00:00	5	0	0	0	0	0.0	0.0	0.0	1007.0
978	123	https://weibo.com/1098512281/OwLCNtrZh?refer_flag=1001030103_	2024-09-01 16:00:00	6	0	0	0	0	0.0	0.0	0.0	1007.0
979	123	https://weibo.com/1098512281/OwLCNtrZh?refer_flag=1001030103_	2024-09-01 16:00:00	7	0	0	0	0	0.0	0.0	0.0	1007.0
980	123	https://weibo.com/1098512281/OwLCNtrZh?refer_flag=1001030103_	2024-09-01 16:00:00	8	0	0	0	0	0.0	0.0	0.0	1007.0
981	123	https://weibo.com/1098512281/OwLCNtrZh?refer_flag=1001030103_	2024-09-01 16:00:00	9	0	0	0	0	0.0	0.0	0.0	1007.0
982	123	https://weibo.com/1098512281/OwLCNtrZh?refer_flag=1001030103_	2024-09-01 16:00:00	10	0	0	0	0	0.0	0.0	0.0	1007.0
983	124	https://weibo.com/1098532113/OuYpX40Py?refer_flag=1001030103_	2024-09-01 16:00:00	1	0	0	0	0	0.0	0.0	0.0	6766.0	0.0
984	124	https://weibo.com/1098532113/OuYpX40Py?refer_flag=1001030103_	2024-09-01 16:00:00	2	1	1	0	0	1.0	0.0	0.0	6766.0	0.0
985	124	https://weibo.com/1098532113/OuYpX40Py?refer_flag=1001030103_	2024-09-01 16:00:00	3	0	1	0	0	0.0	0.0	0.0	6766.0	0.0
986	124	https://weibo.com/1098532113/OuYpX40Py?refer_flag=1001030103_	2024-09-01 16:00:00	4	0	1	0	0	0.0	0.0	0.0	6766.0	0.0
987	124	https://weibo.com/1098532113/OuYpX40Py?refer_flag=1001030103_	2024-09-01 16:00:00	5	0	1	1	1	1.0	0.0	0.0	6766.0	0.0
988	125	https://weibo.com/1098532113/OvCo1jy0s?refer_flag=1001030103_	2024-09-05 21:00:00	1	0	0	0	0	0.0	0.0	0.0	4761.0
989	125	https://weibo.com/1098532113/OvCo1jy0s?refer_flag=1001030103_	2024-09-05 21:00:00	2	0	0	0	0	0.0	0.0	0.0	4761.0
990	125	https://weibo.com/1098532113/OvCo1jy0s?refer_flag=1001030103_	2024-09-05 21:00:00	3	0	0	0	0	0.0	0.0	0.0	4761.0
991	125	https://weibo.com/1098532113/OvCo1jy0s?refer_flag=1001030103_	2024-09-05 21:00:00	4	0	0	0	0	0.0	0.0	0.0	4761.0
992	125	https://weibo.com/1098532113/OvCo1jy0s?refer_flag=1001030103_	2024-09-05 21:00:00	5	0	0	0	0	0.0	0.0	0.0	4761.0
993	125	https://weibo.com/1098532113/OvCo1jy0s?refer_flag=1001030103_	2024-09-05 21:00:00	6	0	0	0	0	0.0	0.0	0.0	4761.0
994	125	https://weibo.com/1098532113/OvCo1jy0s?refer_flag=1001030103_	2024-09-05 21:00:00	7	0	0	0	0	0.0	0.0	0.0	4761.0
995	125	https://weibo.com/1098532113/OvCo1jy0s?refer_flag=1001030103_	2024-09-05 21:00:00	8	0	0	0	0	0.0	0.0	0.0	4761.0
996	125	https://weibo.com/1098532113/OvCo1jy0s?refer_flag=1001030103_	2024-09-05 21:00:00	9	0	0	0	0	0.0	0.0	0.0	4761.0
997	125	https://weibo.com/1098532113/OvCo1jy0s?refer_flag=1001030103_	2024-09-05 21:00:00	10	0	0	0	0	0.0	0.0	0.0	4761.0
998	126	https://weibo.com/1098532113/Ow45FzhwF?refer_flag=1001030103_	2024-09-13 22:00:00	1	0	0	0	0	0.0	0.0	0.0	3383.0
999	126	https://weibo.com/1098532113/Ow45FzhwF?refer_flag=1001030103_	2024-09-13 22:00:00	2	0	0	0	0	0.0	0.0	0.0	3383.0
1000	126	https://weibo.com/1098532113/Ow45FzhwF?refer_flag=1001030103_	2024-09-13 22:00:00	3	0	0	0	0	0.0	0.0	0.0	3383.0
1001	126	https://weibo.com/1098532113/Ow45FzhwF?refer_flag=1001030103_	2024-09-13 22:00:00	4	0	0	0	0	0.0	0.0	0.0	3383.0
1002	126	https://weibo.com/1098532113/Ow45FzhwF?refer_flag=1001030103_	2024-09-13 22:00:00	5	0	0	0	0	0.0	0.0	0.0	3383.0
1003	126	https://weibo.com/1098532113/Ow45FzhwF?refer_flag=1001030103_	2024-09-13 22:00:00	6	0	0	0	0	0.0	0.0	0.0	3383.0
1004	126	https://weibo.com/1098532113/Ow45FzhwF?refer_flag=1001030103_	2024-09-13 22:00:00	7	0	0	0	0	0.0	0.0	0.0	3383.0
1005	126	https://weibo.com/1098532113/Ow45FzhwF?refer_flag=1001030103_	2024-09-13 22:00:00	8	0	0	0	0	0.0	0.0	0.0	3383.0
1006	126	https://weibo.com/1098532113/Ow45FzhwF?refer_flag=1001030103_	2024-09-13 22:00:00	9	0	0	0	0	0.0	0.0	0.0	3383.0
1007	126	https://weibo.com/1098532113/Ow45FzhwF?refer_flag=1001030103_	2024-09-13 22:00:00	10	0	0	0	0	0.0	0.0	0.0	3383.0
1008	127	https://weibo.com/1098532113/OwQ9IlWJu?refer_flag=1001030103_	2024-09-13 22:00:00	1	0	0	0	0	0.0	0.0	0.0	781.0
1009	127	https://weibo.com/1098532113/OwQ9IlWJu?refer_flag=1001030103_	2024-09-13 22:00:00	2	0	0	0	0	0.0	0.0	0.0	781.0
1010	127	https://weibo.com/1098532113/OwQ9IlWJu?refer_flag=1001030103_	2024-09-13 22:00:00	3	0	0	0	0	0.0	0.0	0.0	781.0
1011	127	https://weibo.com/1098532113/OwQ9IlWJu?refer_flag=1001030103_	2024-09-13 22:00:00	4	1	1	0	0	1.0	0.0	0.0	781.0	0.0
1012	127	https://weibo.com/1098532113/OwQ9IlWJu?refer_flag=1001030103_	2024-09-13 22:00:00	5	0	1	0	0	0.0	0.0	0.0	781.0	0.0
1013	127	https://weibo.com/1098532113/OwQ9IlWJu?refer_flag=1001030103_	2024-09-13 22:00:00	6	0	1	0	0	0.0	0.0	0.0	781.0	0.0
1014	127	https://weibo.com/1098532113/OwQ9IlWJu?refer_flag=1001030103_	2024-09-13 22:00:00	7	0	1	0	0	0.0	0.0	0.0	781.0	0.0
1015	127	https://weibo.com/1098532113/OwQ9IlWJu?refer_flag=1001030103_	2024-09-13 22:00:00	8	0	1	0	0	0.0	0.0	0.0	781.0	0.0
1016	127	https://weibo.com/1098532113/OwQ9IlWJu?refer_flag=1001030103_	2024-09-13 22:00:00	9	0	1	0	0	0.0	0.0	0.0	781.0	0.0
1017	127	https://weibo.com/1098532113/OwQ9IlWJu?refer_flag=1001030103_	2024-09-13 22:00:00	10	0	1	0	0	0.0	0.0	0.0	781.0	0.0
1018	128	https://weibo.com/1098532113/OwXUqvs0A?refer_flag=1001030103_	2024-09-02 09:00:00	1	0	0	0	0	0.0	0.0	0.0	550.0
1019	128	https://weibo.com/1098532113/OwXUqvs0A?refer_flag=1001030103_	2024-09-02 09:00:00	2	0	0	0	0	0.0	0.0	0.0	550.0
1020	128	https://weibo.com/1098532113/OwXUqvs0A?refer_flag=1001030103_	2024-09-02 09:00:00	3	0	0	0	0	0.0	0.0	0.0	550.0
1021	128	https://weibo.com/1098532113/OwXUqvs0A?refer_flag=1001030103_	2024-09-02 09:00:00	4	0	0	0	0	0.0	0.0	0.0	550.0
1022	128	https://weibo.com/1098532113/OwXUqvs0A?refer_flag=1001030103_	2024-09-02 09:00:00	5	0	0	1	1	1.0	0.0	0.0	550.0
1023	129	https://weibo.com/1098532113/OwXlRkpd9?refer_flag=1001030103_	2024-09-02 09:00:00	1	0	0	0	0	0.0	0.0	0.0	531.0
1024	129	https://weibo.com/1098532113/OwXlRkpd9?refer_flag=1001030103_	2024-09-02 09:00:00	2	0	0	0	0	0.0	0.0	0.0	531.0
1025	129	https://weibo.com/1098532113/OwXlRkpd9?refer_flag=1001030103_	2024-09-02 09:00:00	3	0	0	0	0	0.0	0.0	0.0	531.0
1026	129	https://weibo.com/1098532113/OwXlRkpd9?refer_flag=1001030103_	2024-09-02 09:00:00	4	0	0	0	0	0.0	0.0	0.0	531.0
1027	129	https://weibo.com/1098532113/OwXlRkpd9?refer_flag=1001030103_	2024-09-02 09:00:00	5	0	0	0	0	0.0	0.0	0.0	531.0
1028	129	https://weibo.com/1098532113/OwXlRkpd9?refer_flag=1001030103_	2024-09-02 09:00:00	6	0	0	0	0	0.0	0.0	0.0	531.0
1029	129	https://weibo.com/1098532113/OwXlRkpd9?refer_flag=1001030103_	2024-09-02 09:00:00	7	0	0	0	0	0.0	0.0	0.0	531.0
1030	129	https://weibo.com/1098532113/OwXlRkpd9?refer_flag=1001030103_	2024-09-02 09:00:00	8	0	0	0	0	0.0	0.0	0.0	531.0
1031	129	https://weibo.com/1098532113/OwXlRkpd9?refer_flag=1001030103_	2024-09-02 09:00:00	9	0	0	0	0	0.0	0.0	0.0	531.0
1032	129	https://weibo.com/1098532113/OwXlRkpd9?refer_flag=1001030103_	2024-09-02 09:00:00	10	0	0	0	0	0.0	0.0	0.0	531.0
1033	130	https://weibo.com/1098532113/OwdTC7Xao?refer_flag=1001030103_	2024-09-02 09:00:00	1	0	0	0	0	0.0	0.0	0.0	2925.0
1034	130	https://weibo.com/1098532113/OwdTC7Xao?refer_flag=1001030103_	2024-09-02 09:00:00	2	0	0	0	0	0.0	0.0	0.0	2925.0
1035	130	https://weibo.com/1098532113/OwdTC7Xao?refer_flag=1001030103_	2024-09-02 09:00:00	3	0	0	0	0	0.0	0.0	0.0	2925.0
1036	130	https://weibo.com/1098532113/OwdTC7Xao?refer_flag=1001030103_	2024-09-02 09:00:00	4	0	0	0	0	0.0	0.0	0.0	2925.0
1037	130	https://weibo.com/1098532113/OwdTC7Xao?refer_flag=1001030103_	2024-09-02 09:00:00	5	0	0	0	0	0.0	0.0	0.0	2925.0
1038	130	https://weibo.com/1098532113/OwdTC7Xao?refer_flag=1001030103_	2024-09-02 09:00:00	6	0	0	0	0	0.0	0.0	0.0	2925.0
1039	130	https://weibo.com/1098532113/OwdTC7Xao?refer_flag=1001030103_	2024-09-02 09:00:00	7	0	0	0	0	0.0	0.0	0.0	2925.0
1040	130	https://weibo.com/1098532113/OwdTC7Xao?refer_flag=1001030103_	2024-09-02 09:00:00	8	0	0	0	0	0.0	0.0	0.0	2925.0
1041	130	https://weibo.com/1098532113/OwdTC7Xao?refer_flag=1001030103_	2024-09-02 09:00:00	9	0	0	0	0	0.0	0.0	0.0	2925.0
1042	130	https://weibo.com/1098532113/OwdTC7Xao?refer_flag=1001030103_	2024-09-02 09:00:00	10	0	0	0	0	0.0	0.0	0.0	2925.0
1049	132	https://weibo.com/1102253035/OwM17olUQ?refer_flag=1001030103_	2024-09-05 13:00:00	1	0	0	0	0	0.0	0.0	0.0	1385.0
1050	132	https://weibo.com/1102253035/OwM17olUQ?refer_flag=1001030103_	2024-09-05 13:00:00	2	0	0	0	0	0.0	0.0	0.0	1385.0
1051	132	https://weibo.com/1102253035/OwM17olUQ?refer_flag=1001030103_	2024-09-05 13:00:00	3	0	0	0	0	0.0	0.0	0.0	1385.0
1052	132	https://weibo.com/1102253035/OwM17olUQ?refer_flag=1001030103_	2024-09-05 13:00:00	4	0	0	4	4	4.0	0.0	0.0	1385.0
1053	132	https://weibo.com/1102253035/OwM17olUQ?refer_flag=1001030103_	2024-09-05 13:00:00	5	0	0	2	6	2.0	0.0	0.0	1385.0
1054	133	https://weibo.com/1102253035/Owv1NgRSx?refer_flag=1001030103_	2024-09-05 13:00:00	1	0	0	2	2	2.0	0.0	0.0	1809.0
1055	133	https://weibo.com/1102253035/Owv1NgRSx?refer_flag=1001030103_	2024-09-05 13:00:00	2	0	0	6	8	6.0	0.0	0.0	1809.0
1056	133	https://weibo.com/1102253035/Owv1NgRSx?refer_flag=1001030103_	2024-09-05 13:00:00	3	0	0	0	8	0.0	0.0	0.0	1809.0
1057	133	https://weibo.com/1102253035/Owv1NgRSx?refer_flag=1001030103_	2024-09-05 13:00:00	4	0	0	0	8	0.0	0.0	0.0	1809.0
1058	133	https://weibo.com/1102253035/Owv1NgRSx?refer_flag=1001030103_	2024-09-05 13:00:00	5	0	0	0	8	0.0	0.0	0.0	1809.0
1059	133	https://weibo.com/1102253035/Owv1NgRSx?refer_flag=1001030103_	2024-09-05 13:00:00	6	0	0	1	9	1.0	0.0	0.0	1809.0
1060	133	https://weibo.com/1102253035/Owv1NgRSx?refer_flag=1001030103_	2024-09-05 13:00:00	7	0	0	0	9	0.0	0.0	0.0	1809.0
1061	133	https://weibo.com/1102253035/Owv1NgRSx?refer_flag=1001030103_	2024-09-05 13:00:00	8	0	0	0	9	0.0	0.0	0.0	1809.0
1062	133	https://weibo.com/1102253035/Owv1NgRSx?refer_flag=1001030103_	2024-09-05 13:00:00	9	0	0	0	9	0.0	0.0	0.0	1809.0
1063	133	https://weibo.com/1102253035/Owv1NgRSx?refer_flag=1001030103_	2024-09-05 13:00:00	10	0	0	0	9	0.0	0.0	0.0	1809.0
1064	134	https://weibo.com/1102462164/Ovz8hojAZ?refer_flag=1001030103_	2024-09-05 13:00:00	1	1	1	0	0	1.0	0.0	0.0	4826.0	1.0
1065	134	https://weibo.com/1102462164/Ovz8hojAZ?refer_flag=1001030103_	2024-09-05 13:00:00	2	1	2	0	0	1.0	0.0	0.0	4826.0	1.0
1066	134	https://weibo.com/1102462164/Ovz8hojAZ?refer_flag=1001030103_	2024-09-05 13:00:00	3	0	2	1	1	1.0	0.0	1.0	4826.0	1.0
1067	134	https://weibo.com/1102462164/Ovz8hojAZ?refer_flag=1001030103_	2024-09-05 13:00:00	4	1	3	0	1	1.0	0.0	0.0	4826.0	1.0
1068	134	https://weibo.com/1102462164/Ovz8hojAZ?refer_flag=1001030103_	2024-09-05 13:00:00	5	0	3	0	1	0.0	0.0	0.0	4826.0	1.0
1069	134	https://weibo.com/1102462164/Ovz8hojAZ?refer_flag=1001030103_	2024-09-05 13:00:00	6	2	5	1	2	3.0	2.0	0.0	4826.0	1.0
1070	134	https://weibo.com/1102462164/Ovz8hojAZ?refer_flag=1001030103_	2024-09-05 13:00:00	7	1	6	0	2	1.0	0.0	0.0	4826.0	1.0
1071	134	https://weibo.com/1102462164/Ovz8hojAZ?refer_flag=1001030103_	2024-09-05 13:00:00	8	2	8	0	2	2.0	0.0	0.0	4826.0	1.0
1072	134	https://weibo.com/1102462164/Ovz8hojAZ?refer_flag=1001030103_	2024-09-05 13:00:00	9	0	8	0	2	0.0	0.0	0.0	4826.0	1.0
1073	134	https://weibo.com/1102462164/Ovz8hojAZ?refer_flag=1001030103_	2024-09-05 13:00:00	10	0	8	0	2	0.0	0.0	0.0	4826.0	1.0
1084	136	https://weibo.com/1103147240/OvXIlpHlY?refer_flag=1001030103_	2024-09-08 04:00:00	1	1	1	0	0	1.0	0.0	0.0	3799.0	1.0
1085	136	https://weibo.com/1103147240/OvXIlpHlY?refer_flag=1001030103_	2024-09-08 04:00:00	2	0	1	0	0	0.0	0.0	0.0	3799.0	1.0
1086	136	https://weibo.com/1103147240/OvXIlpHlY?refer_flag=1001030103_	2024-09-08 04:00:00	3	0	1	0	0	0.0	0.0	0.0	3799.0	1.0
1087	136	https://weibo.com/1103147240/OvXIlpHlY?refer_flag=1001030103_	2024-09-08 04:00:00	4	1	2	0	0	1.0	0.0	0.0	3799.0	1.0
1088	136	https://weibo.com/1103147240/OvXIlpHlY?refer_flag=1001030103_	2024-09-08 04:00:00	5	2	4	0	0	2.0	0.0	0.0	3799.0	1.0
1089	136	https://weibo.com/1103147240/OvXIlpHlY?refer_flag=1001030103_	2024-09-08 04:00:00	6	2	6	1	1	3.0	2.0	0.5	3799.0	0.9
1090	136	https://weibo.com/1103147240/OvXIlpHlY?refer_flag=1001030103_	2024-09-08 04:00:00	7	4	10	1	2	3.0	4.0	0.5	3799.0	0.9
1091	136	https://weibo.com/1103147240/OvXIlpHlY?refer_flag=1001030103_	2024-09-08 04:00:00	8	0	10	0	2	0.0	0.0	0.0	3799.0	0.9
1092	136	https://weibo.com/1103147240/OvXIlpHlY?refer_flag=1001030103_	2024-09-08 04:00:00	9	0	10	0	2	0.0	0.0	0.0	3799.0	0.9
1093	136	https://weibo.com/1103147240/OvXIlpHlY?refer_flag=1001030103_	2024-09-08 04:00:00	10	0	10	0	2	0.0	0.0	0.0	3799.0	0.9166666666666666
1094	137	https://weibo.com/1103621375/OvdZsrc4Z?refer_flag=1001030103_	2024-09-03 07:00:00	1	0	0	1	1	1.0	0.0	0.0	6240.0
1095	137	https://weibo.com/1103621375/OvdZsrc4Z?refer_flag=1001030103_	2024-09-03 07:00:00	2	1	1	3	4	3.0	0.3333333333333333	0.0	6240.0	1.0
1096	137	https://weibo.com/1103621375/OvdZsrc4Z?refer_flag=1001030103_	2024-09-03 07:00:00	3	0	1	1	5	1.0	0.0	1.0	6240.0	1.0
1097	138	https://weibo.com/1105976841/OwGbkz5Dv?refer_flag=1001030103_	2024-09-12 21:00:00	1	1	1	0	0	1.0	0.0	0.0	1232.0	0.0
1098	138	https://weibo.com/1105976841/OwGbkz5Dv?refer_flag=1001030103_	2024-09-12 21:00:00	2	0	1	1	1	1.0	0.0	1.0	1232.0	0.0
1099	138	https://weibo.com/1105976841/OwGbkz5Dv?refer_flag=1001030103_	2024-09-12 21:00:00	3	0	1	0	1	0.0	0.0	0.0	1232.0	0.0
1100	138	https://weibo.com/1105976841/OwGbkz5Dv?refer_flag=1001030103_	2024-09-12 21:00:00	4	0	1	0	1	0.0	0.0	0.0	1232.0	0.0
1101	138	https://weibo.com/1105976841/OwGbkz5Dv?refer_flag=1001030103_	2024-09-12 21:00:00	5	0	1	0	1	0.0	0.0	0.0	1232.0	0.0
1102	138	https://weibo.com/1105976841/OwGbkz5Dv?refer_flag=1001030103_	2024-09-12 21:00:00	6	0	1	0	1	0.0	0.0	0.0	1232.0	0.0
1103	138	https://weibo.com/1105976841/OwGbkz5Dv?refer_flag=1001030103_	2024-09-12 21:00:00	7	0	1	0	1	0.0	0.0	0.0	1232.0	0.0
1104	138	https://weibo.com/1105976841/OwGbkz5Dv?refer_flag=1001030103_	2024-09-12 21:00:00	8	0	1	0	1	0.0	0.0	0.0	1232.0	0.0
1105	138	https://weibo.com/1105976841/OwGbkz5Dv?refer_flag=1001030103_	2024-09-12 21:00:00	9	0	1	0	1	0.0	0.0	0.0	1232.0	0.0
1106	138	https://weibo.com/1105976841/OwGbkz5Dv?refer_flag=1001030103_	2024-09-12 21:00:00	10	0	1	0	1	0.0	0.0	0.0	1232.0	0.0
1107	139	https://weibo.com/1107560787/OwDdnokzj?refer_flag=1001030103_	2024-09-12 13:00:00	1	4	4	0	0	4.0	0.0	0.0	1390.0
1108	139	https://weibo.com/1107560787/OwDdnokzj?refer_flag=1001030103_	2024-09-12 13:00:00	2	3	7	1	1	4.0	3.0	0.25	1390.0
1109	139	https://weibo.com/1107560787/OwDdnokzj?refer_flag=1001030103_	2024-09-12 13:00:00	3	5	12	1	2	6.0	5.0	0.3333333333333333	1390.0
1110	139	https://weibo.com/1107560787/OwDdnokzj?refer_flag=1001030103_	2024-09-12 13:00:00	4	1	13	1	3	1.0	1.0	0.2	1390.0
1111	139	https://weibo.com/1107560787/OwDdnokzj?refer_flag=1001030103_	2024-09-12 13:00:00	5	2	15	0	3	2.0	0.0	0.0	1390.0
1112	139	https://weibo.com/1107560787/OwDdnokzj?refer_flag=1001030103_	2024-09-12 13:00:00	6	0	15	0	3	0.0	0.0	0.0	1390.0
1113	139	https://weibo.com/1107560787/OwDdnokzj?refer_flag=1001030103_	2024-09-12 13:00:00	7	0	15	0	3	0.0	0.0	0.0	1390.0
1114	139	https://weibo.com/1107560787/OwDdnokzj?refer_flag=1001030103_	2024-09-12 13:00:00	8	0	15	0	3	0.0	0.0	0.0	1390.0
1115	139	https://weibo.com/1107560787/OwDdnokzj?refer_flag=1001030103_	2024-09-12 13:00:00	9	0	15	1	4	1.0	0.0	0.0	1390.0
1116	139	https://weibo.com/1107560787/OwDdnokzj?refer_flag=1001030103_	2024-09-12 13:00:00	10	3	18	0	4	3.0	0.0	0.0	1390.0
1117	140	https://weibo.com/1107613433/OvsgBn777?refer_flag=1001030103_	2024-09-06 09:00:00	1	0	0	0	0	0.0	0.0	0.0	5205.0
1118	140	https://weibo.com/1107613433/OvsgBn777?refer_flag=1001030103_	2024-09-06 09:00:00	2	0	0	1	1	1.0	0.0	0.0	5205.0
1119	141	https://weibo.com/1108242961/OvGX6laWW?refer_flag=1001030103_	2024-09-06 09:00:00	1	1	1	0	0	1.0	0.0	0.0	4571.0
1120	141	https://weibo.com/1108242961/OvGX6laWW?refer_flag=1001030103_	2024-09-06 09:00:00	2	2	3	2	2	2.0	1.0	2.0	4571.0
1121	141	https://weibo.com/1108242961/OvGX6laWW?refer_flag=1001030103_	2024-09-06 09:00:00	3	0	3	0	2	0.0	0.0	0.0	4571.0
1122	141	https://weibo.com/1108242961/OvGX6laWW?refer_flag=1001030103_	2024-09-06 09:00:00	4	0	3	0	2	0.0	0.0	0.0	4571.0
1123	141	https://weibo.com/1108242961/OvGX6laWW?refer_flag=1001030103_	2024-09-06 09:00:00	5	0	3	0	2	0.0	0.0	0.0	4571.0
1124	141	https://weibo.com/1108242961/OvGX6laWW?refer_flag=1001030103_	2024-09-06 09:00:00	6	0	3	0	2	0.0	0.0	0.0	4571.0
1125	141	https://weibo.com/1108242961/OvGX6laWW?refer_flag=1001030103_	2024-09-06 09:00:00	7	0	3	0	2	0.0	0.0	0.0	4571.0
1126	141	https://weibo.com/1108242961/OvGX6laWW?refer_flag=1001030103_	2024-09-06 09:00:00	8	1	4	0	2	1.0	0.0	0.0	4571.0
1127	141	https://weibo.com/1108242961/OvGX6laWW?refer_flag=1001030103_	2024-09-06 09:00:00	9	0	4	0	2	0.0	0.0	0.0	4571.0
1128	141	https://weibo.com/1108242961/OvGX6laWW?refer_flag=1001030103_	2024-09-06 09:00:00	10	0	4	1	3	1.0	0.0	0.0	4571.0
1129	142	https://weibo.com/1108242961/OveKJ12Z8?refer_flag=1001030103_	2024-09-03 09:00:00	1	0	0	1	1	1.0	0.0	0.0	6024.0
1130	142	https://weibo.com/1108242961/OveKJ12Z8?refer_flag=1001030103_	2024-09-03 09:00:00	2	1	1	2	3	2.0	0.5	0.0	6024.0
1131	143	https://weibo.com/1108242961/Ow9Z4cxa2?refer_flag=1001030103_	2024-09-09 11:00:00	1	2	2	2	2	3.0	1.0	0.0	3134.0
1132	143	https://weibo.com/1108242961/Ow9Z4cxa2?refer_flag=1001030103_	2024-09-09 11:00:00	2	1	3	2	4	3.0	0.5	1.0	3134.0
1133	143	https://weibo.com/1108242961/Ow9Z4cxa2?refer_flag=1001030103_	2024-09-09 11:00:00	3	1	4	1	5	1.0	1.0	1.0	3134.0
1134	143	https://weibo.com/1108242961/Ow9Z4cxa2?refer_flag=1001030103_	2024-09-09 11:00:00	4	0	4	0	5	0.0	0.0	0.0	3134.0
1135	143	https://weibo.com/1108242961/Ow9Z4cxa2?refer_flag=1001030103_	2024-09-09 11:00:00	5	0	4	0	5	0.0	0.0	0.0	3134.0
1136	143	https://weibo.com/1108242961/Ow9Z4cxa2?refer_flag=1001030103_	2024-09-09 11:00:00	6	0	4	0	5	0.0	0.0	0.0	3134.0
1137	143	https://weibo.com/1108242961/Ow9Z4cxa2?refer_flag=1001030103_	2024-09-09 11:00:00	7	0	4	0	5	0.0	0.0	0.0	3134.0
1138	143	https://weibo.com/1108242961/Ow9Z4cxa2?refer_flag=1001030103_	2024-09-09 11:00:00	8	0	4	0	5	0.0	0.0	0.0	3134.0
1139	143	https://weibo.com/1108242961/Ow9Z4cxa2?refer_flag=1001030103_	2024-09-09 11:00:00	9	0	4	0	5	0.0	0.0	0.0	3134.0
1140	143	https://weibo.com/1108242961/Ow9Z4cxa2?refer_flag=1001030103_	2024-09-09 11:00:00	10	0	4	0	5	0.0	0.0	0.0	3134.0
1141	144	https://weibo.com/1108242961/OwLthFfvy?refer_flag=1001030103_	2024-09-13 10:00:00	1	0	0	3	3	3.0	0.0	0.0	1064.0
1142	144	https://weibo.com/1108242961/OwLthFfvy?refer_flag=1001030103_	2024-09-13 10:00:00	2	1	1	2	5	3.0	0.5	0.0	1064.0
1143	144	https://weibo.com/1108242961/OwLthFfvy?refer_flag=1001030103_	2024-09-13 10:00:00	3	0	1	0	5	0.0	0.0	0.0	1064.0
1144	144	https://weibo.com/1108242961/OwLthFfvy?refer_flag=1001030103_	2024-09-13 10:00:00	4	0	1	0	5	0.0	0.0	0.0	1064.0
1145	144	https://weibo.com/1108242961/OwLthFfvy?refer_flag=1001030103_	2024-09-13 10:00:00	5	0	1	0	5	0.0	0.0	0.0	1064.0
1146	144	https://weibo.com/1108242961/OwLthFfvy?refer_flag=1001030103_	2024-09-13 10:00:00	6	0	1	1	6	1.0	0.0	0.0	1064.0
1147	144	https://weibo.com/1108242961/OwLthFfvy?refer_flag=1001030103_	2024-09-13 10:00:00	7	0	1	0	6	0.0	0.0	0.0	1064.0
1148	144	https://weibo.com/1108242961/OwLthFfvy?refer_flag=1001030103_	2024-09-13 10:00:00	8	0	1	0	6	0.0	0.0	0.0	1064.0
1149	144	https://weibo.com/1108242961/OwLthFfvy?refer_flag=1001030103_	2024-09-13 10:00:00	9	0	1	0	6	0.0	0.0	0.0	1064.0
1150	144	https://weibo.com/1108242961/OwLthFfvy?refer_flag=1001030103_	2024-09-13 10:00:00	10	0	1	0	6	0.0	0.0	0.0	1064.0
1151	145	https://weibo.com/1108242961/OwskbFrsB?refer_flag=1001030103_	2024-09-11 10:00:00	1	1	1	0	0	1.0	0.0	0.0	2059.0
1152	145	https://weibo.com/1108242961/OwskbFrsB?refer_flag=1001030103_	2024-09-11 10:00:00	2	0	1	0	0	0.0	0.0	0.0	2059.0
1153	145	https://weibo.com/1108242961/OwskbFrsB?refer_flag=1001030103_	2024-09-11 10:00:00	3	0	1	0	0	0.0	0.0	0.0	2059.0
1154	145	https://weibo.com/1108242961/OwskbFrsB?refer_flag=1001030103_	2024-09-11 10:00:00	4	0	1	0	0	0.0	0.0	0.0	2059.0
1155	145	https://weibo.com/1108242961/OwskbFrsB?refer_flag=1001030103_	2024-09-11 10:00:00	5	0	1	0	0	0.0	0.0	0.0	2059.0
1156	145	https://weibo.com/1108242961/OwskbFrsB?refer_flag=1001030103_	2024-09-11 10:00:00	6	0	1	1	1	1.0	0.0	0.0	2059.0
1157	146	https://weibo.com/1108242961/Ox5jDyeln?refer_flag=1001030103_	2024-09-15 13:00:00	1	0	0	0	0	0.0	0.0	0.0	321.0
1158	146	https://weibo.com/1108242961/Ox5jDyeln?refer_flag=1001030103_	2024-09-15 13:00:00	2	1	1	0	0	1.0	0.0	0.0	321.0
1159	146	https://weibo.com/1108242961/Ox5jDyeln?refer_flag=1001030103_	2024-09-15 13:00:00	3	1	2	2	2	2.0	0.5	2.0	321.0
1160	146	https://weibo.com/1108242961/Ox5jDyeln?refer_flag=1001030103_	2024-09-15 13:00:00	4	1	3	0	2	1.0	0.0	0.0	321.0
1161	146	https://weibo.com/1108242961/Ox5jDyeln?refer_flag=1001030103_	2024-09-15 13:00:00	5	0	3	0	2	0.0	0.0	0.0	321.0
1162	146	https://weibo.com/1108242961/Ox5jDyeln?refer_flag=1001030103_	2024-09-15 13:00:00	6	0	3	0	2	0.0	0.0	0.0	321.0
1163	146	https://weibo.com/1108242961/Ox5jDyeln?refer_flag=1001030103_	2024-09-15 13:00:00	7	0	3	0	2	0.0	0.0	0.0	321.0
1164	146	https://weibo.com/1108242961/Ox5jDyeln?refer_flag=1001030103_	2024-09-15 13:00:00	8	0	3	0	2	0.0	0.0	0.0	321.0
1165	146	https://weibo.com/1108242961/Ox5jDyeln?refer_flag=1001030103_	2024-09-15 13:00:00	9	0	3	0	2	0.0	0.0	0.0	321.0
1166	146	https://weibo.com/1108242961/Ox5jDyeln?refer_flag=1001030103_	2024-09-15 13:00:00	10	0	3	0	2	0.0	0.0	0.0	321.0
1167	147	https://weibo.com/1108242961/Ox680Ard7?refer_flag=1001030103_	2024-09-15 15:00:00	1	1	1	1	1	2.0	1.0	0.0	321.0
1168	147	https://weibo.com/1108242961/Ox680Ard7?refer_flag=1001030103_	2024-09-15 15:00:00	2	1	2	0	1	1.0	0.0	0.0	321.0
1169	147	https://weibo.com/1108242961/Ox680Ard7?refer_flag=1001030103_	2024-09-15 15:00:00	3	0	2	1	2	1.0	0.0	1.0	321.0
1170	148	https://weibo.com/1109098452/OwlHO5BVU?refer_flag=1001030103_	2024-09-10 17:00:00	1	1	1	0	0	1.0	0.0	0.0	2440.0
1171	148	https://weibo.com/1109098452/OwlHO5BVU?refer_flag=1001030103_	2024-09-10 17:00:00	2	0	1	0	0	0.0	0.0	0.0	2440.0
1172	148	https://weibo.com/1109098452/OwlHO5BVU?refer_flag=1001030103_	2024-09-10 17:00:00	3	0	1	0	0	0.0	0.0	0.0	2440.0
1173	148	https://weibo.com/1109098452/OwlHO5BVU?refer_flag=1001030103_	2024-09-10 17:00:00	4	0	1	0	0	0.0	0.0	0.0	2440.0
1174	148	https://weibo.com/1109098452/OwlHO5BVU?refer_flag=1001030103_	2024-09-10 17:00:00	5	0	1	0	0	0.0	0.0	0.0	2440.0
1175	148	https://weibo.com/1109098452/OwlHO5BVU?refer_flag=1001030103_	2024-09-10 17:00:00	6	0	1	0	0	0.0	0.0	0.0	2440.0
1176	148	https://weibo.com/1109098452/OwlHO5BVU?refer_flag=1001030103_	2024-09-10 17:00:00	7	0	1	0	0	0.0	0.0	0.0	2440.0
1177	148	https://weibo.com/1109098452/OwlHO5BVU?refer_flag=1001030103_	2024-09-10 17:00:00	8	0	1	0	0	0.0	0.0	0.0	2440.0
1178	148	https://weibo.com/1109098452/OwlHO5BVU?refer_flag=1001030103_	2024-09-10 17:00:00	9	0	1	0	0	0.0	0.0	0.0	2440.0
1179	148	https://weibo.com/1109098452/OwlHO5BVU?refer_flag=1001030103_	2024-09-10 17:00:00	10	0	1	0	0	0.0	0.0	0.0	2440.0
1180	149	https://weibo.com/1110276724/OwCpefs8b?refer_flag=1001030103_	2024-09-12 11:00:00	1	8	8	0	0	8.0	0.0	0.0	1503.0	0.6666666666666666
1181	149	https://weibo.com/1110276724/OwCpefs8b?refer_flag=1001030103_	2024-09-12 11:00:00	2	6	14	1	1	7.0	6.0	0.125	1503.0	0.7142857142857143
1182	149	https://weibo.com/1110276724/OwCpefs8b?refer_flag=1001030103_	2024-09-12 11:00:00	3	1	15	0	1	1.0	0.0	0.0	1503.0	0.7142857142857143
1183	149	https://weibo.com/1110276724/OwCpefs8b?refer_flag=1001030103_	2024-09-12 11:00:00	4	1	16	1	2	2.0	1.0	1.0	1503.0	0.7333333333333333
1184	149	https://weibo.com/1110276724/OwCpefs8b?refer_flag=1001030103_	2024-09-12 11:00:00	5	0	16	0	2	0.0	0.0	0.0	1503.0	0.7333333333333333
1185	149	https://weibo.com/1110276724/OwCpefs8b?refer_flag=1001030103_	2024-09-12 11:00:00	6	0	16	0	2	0.0	0.0	0.0	1503.0	0.7333333333333333
1186	149	https://weibo.com/1110276724/OwCpefs8b?refer_flag=1001030103_	2024-09-12 11:00:00	7	0	16	0	2	0.0	0.0	0.0	1503.0	0.7333333333333333
1187	149	https://weibo.com/1110276724/OwCpefs8b?refer_flag=1001030103_	2024-09-12 11:00:00	8	3	19	0	2	3.0	0.0	0.0	1503.0	0.7777777777777778
1188	149	https://weibo.com/1110276724/OwCpefs8b?refer_flag=1001030103_	2024-09-12 11:00:00	9	0	19	0	2	0.0	0.0	0.0	1503.0	0.7777777777777778
1189	149	https://weibo.com/1110276724/OwCpefs8b?refer_flag=1001030103_	2024-09-12 11:00:00	10	0	19	0	2	0.0	0.0	0.0	1503.0	0.7777777777777778
1190	150	https://weibo.com/1110840514/OuY9Hp5qo?refer_flag=1001030103_	2024-09-01 15:00:00	1	1	1	1	1	1.0	1.0	0.0	6842.0	1.0
1191	150	https://weibo.com/1110840514/OuY9Hp5qo?refer_flag=1001030103_	2024-09-01 15:00:00	2	1	2	1	2	1.0	1.0	1.0	6842.0	1.0
1192	151	https://weibo.com/1110840514/Ovg0dAbaO?refer_flag=1001030103_	2024-09-03 12:00:00	1	0	0	0	0	0.0	0.0	0.0	5939.0
1193	151	https://weibo.com/1110840514/Ovg0dAbaO?refer_flag=1001030103_	2024-09-03 12:00:00	2	0	0	0	0	0.0	0.0	0.0	5939.0
1194	151	https://weibo.com/1110840514/Ovg0dAbaO?refer_flag=1001030103_	2024-09-03 12:00:00	3	0	0	0	0	0.0	0.0	0.0	5939.0
1195	151	https://weibo.com/1110840514/Ovg0dAbaO?refer_flag=1001030103_	2024-09-03 12:00:00	4	0	0	0	0	0.0	0.0	0.0	5939.0
1196	151	https://weibo.com/1110840514/Ovg0dAbaO?refer_flag=1001030103_	2024-09-03 12:00:00	5	2	2	2	2	2.0	1.0	0.0	5939.0	1.0
1197	151	https://weibo.com/1110840514/Ovg0dAbaO?refer_flag=1001030103_	2024-09-03 12:00:00	6	0	2	1	3	1.0	0.0	0.5	5939.0	1.0
1198	151	https://weibo.com/1110840514/Ovg0dAbaO?refer_flag=1001030103_	2024-09-03 12:00:00	7	0	2	0	3	0.0	0.0	0.0	5939.0	1.0
1199	151	https://weibo.com/1110840514/Ovg0dAbaO?refer_flag=1001030103_	2024-09-03 12:00:00	8	0	2	0	3	0.0	0.0	0.0	5939.0	1.0
1200	151	https://weibo.com/1110840514/Ovg0dAbaO?refer_flag=1001030103_	2024-09-03 12:00:00	9	0	2	0	3	0.0	0.0	0.0	5939.0	1.0
1201	151	https://weibo.com/1110840514/Ovg0dAbaO?refer_flag=1001030103_	2024-09-03 12:00:00	10	0	2	0	3	0.0	0.0	0.0	5939.0	1.0
1202	152	https://weibo.com/1110840514/OwA0H8gAL?refer_flag=1001030103_	2024-09-12 05:00:00	1	0	0	0	0	0.0	0.0	0.0	1940.0
1203	152	https://weibo.com/1110840514/OwA0H8gAL?refer_flag=1001030103_	2024-09-12 05:00:00	2	0	0	0	0	0.0	0.0	0.0	1940.0
1204	152	https://weibo.com/1110840514/OwA0H8gAL?refer_flag=1001030103_	2024-09-12 05:00:00	3	0	0	0	0	0.0	0.0	0.0	1940.0
1205	152	https://weibo.com/1110840514/OwA0H8gAL?refer_flag=1001030103_	2024-09-12 05:00:00	4	0	0	0	0	0.0	0.0	0.0	1940.0
1206	152	https://weibo.com/1110840514/OwA0H8gAL?refer_flag=1001030103_	2024-09-12 05:00:00	5	0	0	0	0	0.0	0.0	0.0	1940.0
1207	152	https://weibo.com/1110840514/OwA0H8gAL?refer_flag=1001030103_	2024-09-12 05:00:00	6	0	0	0	0	0.0	0.0	0.0	1940.0
1208	152	https://weibo.com/1110840514/OwA0H8gAL?refer_flag=1001030103_	2024-09-12 05:00:00	7	0	0	0	0	0.0	0.0	0.0	1940.0
1209	152	https://weibo.com/1110840514/OwA0H8gAL?refer_flag=1001030103_	2024-09-12 05:00:00	8	0	0	0	0	0.0	0.0	0.0	1940.0
1210	152	https://weibo.com/1110840514/OwA0H8gAL?refer_flag=1001030103_	2024-09-12 05:00:00	9	0	0	0	0	0.0	0.0	0.0	1940.0
1211	152	https://weibo.com/1110840514/OwA0H8gAL?refer_flag=1001030103_	2024-09-12 05:00:00	10	0	0	0	0	0.0	0.0	0.0	1940.0
1212	153	https://weibo.com/1110840514/OwDcQjKVn?refer_flag=1001030103_	2024-09-12 13:00:00	1	0	0	0	0	0.0	0.0	0.0	1556.0
1213	153	https://weibo.com/1110840514/OwDcQjKVn?refer_flag=1001030103_	2024-09-12 13:00:00	2	0	0	0	0	0.0	0.0	0.0	1556.0
1214	153	https://weibo.com/1110840514/OwDcQjKVn?refer_flag=1001030103_	2024-09-12 13:00:00	3	0	0	0	0	0.0	0.0	0.0	1556.0
1215	153	https://weibo.com/1110840514/OwDcQjKVn?refer_flag=1001030103_	2024-09-12 13:00:00	4	0	0	0	0	0.0	0.0	0.0	1556.0
1216	153	https://weibo.com/1110840514/OwDcQjKVn?refer_flag=1001030103_	2024-09-12 13:00:00	5	0	0	0	0	0.0	0.0	0.0	1556.0
1217	153	https://weibo.com/1110840514/OwDcQjKVn?refer_flag=1001030103_	2024-09-12 13:00:00	6	0	0	0	0	0.0	0.0	0.0	1556.0
1218	153	https://weibo.com/1110840514/OwDcQjKVn?refer_flag=1001030103_	2024-09-12 13:00:00	7	2	2	2	2	2.0	1.0	0.0	1556.0	1.0
1219	154	https://weibo.com/1110840514/OwLSi3TUX?refer_flag=1001030103_	2024-09-13 11:00:00	1	0	0	0	0	0.0	0.0	0.0	1007.0
1220	154	https://weibo.com/1110840514/OwLSi3TUX?refer_flag=1001030103_	2024-09-13 11:00:00	2	2	2	2	2	2.0	1.0	0.0	1007.0	1.0
1221	155	https://weibo.com/1110840514/OwMbKle9l?refer_flag=1001030103_	2024-09-13 12:00:00	1	0	0	0	0	0.0	0.0	0.0	1025.0
1222	155	https://weibo.com/1110840514/OwMbKle9l?refer_flag=1001030103_	2024-09-13 12:00:00	2	0	0	0	0	0.0	0.0	0.0	1025.0
1223	155	https://weibo.com/1110840514/OwMbKle9l?refer_flag=1001030103_	2024-09-13 12:00:00	3	0	0	0	0	0.0	0.0	0.0	1025.0
1224	155	https://weibo.com/1110840514/OwMbKle9l?refer_flag=1001030103_	2024-09-13 12:00:00	4	0	0	0	0	0.0	0.0	0.0	1025.0
1225	155	https://weibo.com/1110840514/OwMbKle9l?refer_flag=1001030103_	2024-09-13 12:00:00	5	0	0	0	0	0.0	0.0	0.0	1025.0
1226	155	https://weibo.com/1110840514/OwMbKle9l?refer_flag=1001030103_	2024-09-13 12:00:00	6	0	0	0	0	0.0	0.0	0.0	1025.0
1227	155	https://weibo.com/1110840514/OwMbKle9l?refer_flag=1001030103_	2024-09-13 12:00:00	7	0	0	0	0	0.0	0.0	0.0	1025.0
1228	155	https://weibo.com/1110840514/OwMbKle9l?refer_flag=1001030103_	2024-09-13 12:00:00	8	0	0	0	0	0.0	0.0	0.0	1025.0
1229	155	https://weibo.com/1110840514/OwMbKle9l?refer_flag=1001030103_	2024-09-13 12:00:00	9	0	0	0	0	0.0	0.0	0.0	1025.0
1230	155	https://weibo.com/1110840514/OwMbKle9l?refer_flag=1001030103_	2024-09-13 12:00:00	10	0	0	0	0	0.0	0.0	0.0	1025.0
1231	156	https://weibo.com/1110840514/OwSMJE9eh?refer_flag=1001030103_	2024-09-14 05:00:00	1	1	1	1	1	1.0	1.0	0.0	795.0	1.0
1232	156	https://weibo.com/1110840514/OwSMJE9eh?refer_flag=1001030103_	2024-09-14 05:00:00	2	0	1	0	1	0.0	0.0	0.0	795.0	1.0
1233	156	https://weibo.com/1110840514/OwSMJE9eh?refer_flag=1001030103_	2024-09-14 05:00:00	3	0	1	0	1	0.0	0.0	0.0	795.0	1.0
1234	156	https://weibo.com/1110840514/OwSMJE9eh?refer_flag=1001030103_	2024-09-14 05:00:00	4	0	1	0	1	0.0	0.0	0.0	795.0	1.0
1235	156	https://weibo.com/1110840514/OwSMJE9eh?refer_flag=1001030103_	2024-09-14 05:00:00	5	0	1	0	1	0.0	0.0	0.0	795.0	1.0
1236	156	https://weibo.com/1110840514/OwSMJE9eh?refer_flag=1001030103_	2024-09-14 05:00:00	6	0	1	0	1	0.0	0.0	0.0	795.0	1.0
1237	156	https://weibo.com/1110840514/OwSMJE9eh?refer_flag=1001030103_	2024-09-14 05:00:00	7	0	1	0	1	0.0	0.0	0.0	795.0	1.0
1238	156	https://weibo.com/1110840514/OwSMJE9eh?refer_flag=1001030103_	2024-09-14 05:00:00	8	1	2	1	2	1.0	1.0	0.0	795.0	1.0
1239	157	https://weibo.com/1110840514/Owyf1gqho?refer_flag=1001030103_	2024-09-12 01:00:00	1	2	2	2	2	2.0	1.0	0.0	1708.0	1.0
1240	158	https://weibo.com/1110840514/Ox0IQEWgx?refer_flag=1001030103_	2024-09-15 01:00:00	1	0	0	0	0	0.0	0.0	0.0	405.0	1.0
1241	158	https://weibo.com/1110840514/Ox0IQEWgx?refer_flag=1001030103_	2024-09-15 01:00:00	2	2	2	2	2	2.0	1.0	0.0	405.0	1.0
1242	159	https://weibo.com/1113269403/Ov7XpcgZU?refer_flag=1001030103_	2024-09-02 16:00:00	1	2	2	1	1	3.0	2.0	0.0	6309.0	0.9444444444444444
1243	159	https://weibo.com/1113269403/Ov7XpcgZU?refer_flag=1001030103_	2024-09-02 16:00:00	2	16	18	14	15	19.0	1.1428571428571428	7.0	6309.0	0.8620689655172413
1244	159	https://weibo.com/1113269403/Ov7XpcgZU?refer_flag=1001030103_	2024-09-02 16:00:00	3	4	22	0	15	4.0	0.0	0.0	6309.0	0.875
1245	159	https://weibo.com/1113269403/Ov7XpcgZU?refer_flag=1001030103_	2024-09-02 16:00:00	4	0	22	0	15	0.0	0.0	0.0	6309.0	0.875
1246	159	https://weibo.com/1113269403/Ov7XpcgZU?refer_flag=1001030103_	2024-09-02 16:00:00	5	0	22	0	15	0.0	0.0	0.0	6309.0	0.8787878787878788
1247	159	https://weibo.com/1113269403/Ov7XpcgZU?refer_flag=1001030103_	2024-09-02 16:00:00	6	2	24	0	15	2.0	0.0	0.0	6309.0	0.8823529411764706
1248	159	https://weibo.com/1113269403/Ov7XpcgZU?refer_flag=1001030103_	2024-09-02 16:00:00	7	0	24	0	15	0.0	0.0	0.0	6309.0	0.8823529411764706
1249	159	https://weibo.com/1113269403/Ov7XpcgZU?refer_flag=1001030103_	2024-09-02 16:00:00	8	0	24	0	15	0.0	0.0	0.0	6309.0	0.8823529411764706
1250	159	https://weibo.com/1113269403/Ov7XpcgZU?refer_flag=1001030103_	2024-09-02 16:00:00	9	0	24	0	15	0.0	0.0	0.0	6309.0	0.8823529411764706
1251	159	https://weibo.com/1113269403/Ov7XpcgZU?refer_flag=1001030103_	2024-09-02 16:00:00	10	0	24	0	15	0.0	0.0	0.0	6309.0	0.8823529411764706
1262	161	https://weibo.com/1115620540/OvNc4diJH?refer_flag=1001030103_	2024-09-07 01:00:00	1	0	0	0	0	0.0	0.0	0.0	4079.0
1263	161	https://weibo.com/1115620540/OvNc4diJH?refer_flag=1001030103_	2024-09-07 01:00:00	2	1	1	1	1	2.0	1.0	0.0	4079.0
1264	161	https://weibo.com/1115620540/OvNc4diJH?refer_flag=1001030103_	2024-09-07 01:00:00	3	0	1	0	1	0.0	0.0	0.0	4079.0
1265	161	https://weibo.com/1115620540/OvNc4diJH?refer_flag=1001030103_	2024-09-07 01:00:00	4	0	1	0	1	0.0	0.0	0.0	4079.0
1266	161	https://weibo.com/1115620540/OvNc4diJH?refer_flag=1001030103_	2024-09-07 01:00:00	5	0	1	0	1	0.0	0.0	0.0	4079.0
1267	161	https://weibo.com/1115620540/OvNc4diJH?refer_flag=1001030103_	2024-09-07 01:00:00	6	0	1	0	1	0.0	0.0	0.0	4079.0
1268	161	https://weibo.com/1115620540/OvNc4diJH?refer_flag=1001030103_	2024-09-07 01:00:00	7	0	1	0	1	0.0	0.0	0.0	4079.0
1269	161	https://weibo.com/1115620540/OvNc4diJH?refer_flag=1001030103_	2024-09-07 01:00:00	8	0	1	0	1	0.0	0.0	0.0	4079.0
1270	161	https://weibo.com/1115620540/OvNc4diJH?refer_flag=1001030103_	2024-09-07 01:00:00	9	0	1	0	1	0.0	0.0	0.0	4079.0
1271	161	https://weibo.com/1115620540/OvNc4diJH?refer_flag=1001030103_	2024-09-07 01:00:00	10	1	2	0	1	1.0	0.0	0.0	4079.0
1272	162	https://weibo.com/1115620540/OveuKjlOj?refer_flag=1001030103_	2024-09-03 09:00:00	1	1	1	0	0	1.0	0.0	0.0	5861.0
1273	163	https://weibo.com/1115620540/OvgEnn1rp?refer_flag=1001030103_	2024-09-03 14:00:00	1	0	0	0	0	0.0	0.0	0.0	5866.0
1274	163	https://weibo.com/1115620540/OvgEnn1rp?refer_flag=1001030103_	2024-09-03 14:00:00	2	1	1	0	0	1.0	0.0	0.0	5866.0
1275	163	https://weibo.com/1115620540/OvgEnn1rp?refer_flag=1001030103_	2024-09-03 14:00:00	3	1	2	0	0	1.0	0.0	0.0	5866.0
1276	163	https://weibo.com/1115620540/OvgEnn1rp?refer_flag=1001030103_	2024-09-03 14:00:00	4	0	2	0	0	0.0	0.0	0.0	5866.0
1277	163	https://weibo.com/1115620540/OvgEnn1rp?refer_flag=1001030103_	2024-09-03 14:00:00	5	0	2	0	0	0.0	0.0	0.0	5866.0
1278	163	https://weibo.com/1115620540/OvgEnn1rp?refer_flag=1001030103_	2024-09-03 14:00:00	6	0	2	0	0	0.0	0.0	0.0	5866.0
1279	163	https://weibo.com/1115620540/OvgEnn1rp?refer_flag=1001030103_	2024-09-03 14:00:00	7	0	2	0	0	0.0	0.0	0.0	5866.0
1280	163	https://weibo.com/1115620540/OvgEnn1rp?refer_flag=1001030103_	2024-09-03 14:00:00	8	0	2	0	0	0.0	0.0	0.0	5866.0
1281	163	https://weibo.com/1115620540/OvgEnn1rp?refer_flag=1001030103_	2024-09-03 14:00:00	9	0	2	0	0	0.0	0.0	0.0	5866.0
1282	163	https://weibo.com/1115620540/OvgEnn1rp?refer_flag=1001030103_	2024-09-03 14:00:00	10	0	2	0	0	0.0	0.0	0.0	5866.0
1283	164	https://weibo.com/1115620540/OvlUp7Iq6?refer_flag=1001030103_	2024-09-04 04:00:00	1	1	1	0	0	1.0	0.0	0.0	5673.0
1284	164	https://weibo.com/1115620540/OvlUp7Iq6?refer_flag=1001030103_	2024-09-04 04:00:00	2	0	1	0	0	0.0	0.0	0.0	5673.0
1285	164	https://weibo.com/1115620540/OvlUp7Iq6?refer_flag=1001030103_	2024-09-04 04:00:00	3	0	1	0	0	0.0	0.0	0.0	5673.0
1286	164	https://weibo.com/1115620540/OvlUp7Iq6?refer_flag=1001030103_	2024-09-04 04:00:00	4	0	1	0	0	0.0	0.0	0.0	5673.0
1287	164	https://weibo.com/1115620540/OvlUp7Iq6?refer_flag=1001030103_	2024-09-04 04:00:00	5	0	1	0	0	0.0	0.0	0.0	5673.0
1288	164	https://weibo.com/1115620540/OvlUp7Iq6?refer_flag=1001030103_	2024-09-04 04:00:00	6	1	2	0	0	1.0	0.0	0.0	5673.0
1289	164	https://weibo.com/1115620540/OvlUp7Iq6?refer_flag=1001030103_	2024-09-04 04:00:00	7	0	2	0	0	0.0	0.0	0.0	5673.0
1290	164	https://weibo.com/1115620540/OvlUp7Iq6?refer_flag=1001030103_	2024-09-04 04:00:00	8	0	2	0	0	0.0	0.0	0.0	5673.0
1291	164	https://weibo.com/1115620540/OvlUp7Iq6?refer_flag=1001030103_	2024-09-04 04:00:00	9	0	2	0	0	0.0	0.0	0.0	5673.0
1292	164	https://weibo.com/1115620540/OvlUp7Iq6?refer_flag=1001030103_	2024-09-04 04:00:00	10	0	2	0	0	0.0	0.0	0.0	5673.0
1293	165	https://weibo.com/1115620540/Ow4EMcdol?refer_flag=1001030103_	2024-09-08 21:00:00	1	3	3	0	0	3.0	0.0	0.0	3234.0
1294	165	https://weibo.com/1115620540/Ow4EMcdol?refer_flag=1001030103_	2024-09-08 21:00:00	2	1	4	0	0	1.0	0.0	0.0	3234.0
1295	165	https://weibo.com/1115620540/Ow4EMcdol?refer_flag=1001030103_	2024-09-08 21:00:00	3	2	6	0	0	2.0	0.0	0.0	3234.0
1296	165	https://weibo.com/1115620540/Ow4EMcdol?refer_flag=1001030103_	2024-09-08 21:00:00	4	1	7	0	0	1.0	0.0	0.0	3234.0
1297	165	https://weibo.com/1115620540/Ow4EMcdol?refer_flag=1001030103_	2024-09-08 21:00:00	5	0	7	0	0	0.0	0.0	0.0	3234.0
1298	165	https://weibo.com/1115620540/Ow4EMcdol?refer_flag=1001030103_	2024-09-08 21:00:00	6	0	7	0	0	0.0	0.0	0.0	3234.0
1299	165	https://weibo.com/1115620540/Ow4EMcdol?refer_flag=1001030103_	2024-09-08 21:00:00	7	0	7	0	0	0.0	0.0	0.0	3234.0
1300	165	https://weibo.com/1115620540/Ow4EMcdol?refer_flag=1001030103_	2024-09-08 21:00:00	8	0	7	0	0	0.0	0.0	0.0	3234.0
1301	165	https://weibo.com/1115620540/Ow4EMcdol?refer_flag=1001030103_	2024-09-08 21:00:00	9	0	7	0	0	0.0	0.0	0.0	3234.0
1302	165	https://weibo.com/1115620540/Ow4EMcdol?refer_flag=1001030103_	2024-09-08 21:00:00	10	0	7	0	0	0.0	0.0	0.0	3234.0
1303	166	https://weibo.com/1115620540/OwLnspTLi?refer_flag=1001030103_	2024-09-13 10:00:00	1	4	4	0	0	4.0	0.0	0.0	959.0
1304	166	https://weibo.com/1115620540/OwLnspTLi?refer_flag=1001030103_	2024-09-13 10:00:00	2	6	10	1	1	7.0	6.0	0.25	959.0
1305	166	https://weibo.com/1115620540/OwLnspTLi?refer_flag=1001030103_	2024-09-13 10:00:00	3	2	12	3	4	4.0	0.6666666666666666	0.5	959.0
1306	166	https://weibo.com/1115620540/OwLnspTLi?refer_flag=1001030103_	2024-09-13 10:00:00	4	4	16	2	6	6.0	2.0	1.0	959.0
1307	166	https://weibo.com/1115620540/OwLnspTLi?refer_flag=1001030103_	2024-09-13 10:00:00	5	4	20	1	7	5.0	4.0	0.25	959.0
1308	166	https://weibo.com/1115620540/OwLnspTLi?refer_flag=1001030103_	2024-09-13 10:00:00	6	2	22	0	7	2.0	0.0	0.0	959.0
1309	166	https://weibo.com/1115620540/OwLnspTLi?refer_flag=1001030103_	2024-09-13 10:00:00	7	1	23	2	9	2.0	0.5	1.0	959.0
1310	166	https://weibo.com/1115620540/OwLnspTLi?refer_flag=1001030103_	2024-09-13 10:00:00	8	0	23	1	10	1.0	0.0	1.0	959.0
1311	166	https://weibo.com/1115620540/OwLnspTLi?refer_flag=1001030103_	2024-09-13 10:00:00	9	0	23	0	10	0.0	0.0	0.0	959.0
1312	166	https://weibo.com/1115620540/OwLnspTLi?refer_flag=1001030103_	2024-09-13 10:00:00	10	0	23	1	11	1.0	0.0	0.0	959.0
1313	167	https://weibo.com/1116275530/OvLwj3VKe?refer_flag=1001030103_	2024-09-06 21:00:00	1	7	7	4	4	7.0	1.75	0.0	4163.0	0.5714285714285714
1314	167	https://weibo.com/1116275530/OvLwj3VKe?refer_flag=1001030103_	2024-09-06 21:00:00	2	0	7	1	5	1.0	0.0	0.1428571428571428	4163.0	0.5714285714285714
1315	167	https://weibo.com/1116275530/OvLwj3VKe?refer_flag=1001030103_	2024-09-06 21:00:00	3	0	7	0	5	0.0	0.0	0.0	4163.0	0.5714285714285714
1316	167	https://weibo.com/1116275530/OvLwj3VKe?refer_flag=1001030103_	2024-09-06 21:00:00	4	0	7	0	5	0.0	0.0	0.0	4163.0	0.5714285714285714
1317	167	https://weibo.com/1116275530/OvLwj3VKe?refer_flag=1001030103_	2024-09-06 21:00:00	5	0	7	0	5	0.0	0.0	0.0	4163.0	0.5714285714285714
1318	167	https://weibo.com/1116275530/OvLwj3VKe?refer_flag=1001030103_	2024-09-06 21:00:00	6	0	7	0	5	0.0	0.0	0.0	4163.0	0.5714285714285714
1319	167	https://weibo.com/1116275530/OvLwj3VKe?refer_flag=1001030103_	2024-09-06 21:00:00	7	0	7	0	5	0.0	0.0	0.0	4163.0	0.5714285714285714
1320	167	https://weibo.com/1116275530/OvLwj3VKe?refer_flag=1001030103_	2024-09-06 21:00:00	8	0	7	0	5	0.0	0.0	0.0	4163.0	0.5714285714285714
1321	167	https://weibo.com/1116275530/OvLwj3VKe?refer_flag=1001030103_	2024-09-06 21:00:00	9	0	7	0	5	0.0	0.0	0.0	4163.0	0.5714285714285714
1322	167	https://weibo.com/1116275530/OvLwj3VKe?refer_flag=1001030103_	2024-09-06 21:00:00	10	0	7	0	5	0.0	0.0	0.0	4163.0	0.5714285714285714
1323	168	https://weibo.com/1116275530/OvUlr6z5q?refer_flag=1001030103_	2024-09-07 19:00:00	1	6	6	3	3	6.0	2.0	0.0	3808.0	0.8333333333333334
1324	168	https://weibo.com/1116275530/OvUlr6z5q?refer_flag=1001030103_	2024-09-07 19:00:00	2	1	7	0	3	1.0	0.0	0.0	3808.0	0.8571428571428571
1325	168	https://weibo.com/1116275530/OvUlr6z5q?refer_flag=1001030103_	2024-09-07 19:00:00	3	0	7	1	4	1.0	0.0	1.0	3808.0	0.8571428571428571
1326	168	https://weibo.com/1116275530/OvUlr6z5q?refer_flag=1001030103_	2024-09-07 19:00:00	4	0	7	0	4	0.0	0.0	0.0	3808.0	0.8571428571428571
1327	168	https://weibo.com/1116275530/OvUlr6z5q?refer_flag=1001030103_	2024-09-07 19:00:00	5	0	7	0	4	0.0	0.0	0.0	3808.0	0.8571428571428571
1328	168	https://weibo.com/1116275530/OvUlr6z5q?refer_flag=1001030103_	2024-09-07 19:00:00	6	0	7	0	4	0.0	0.0	0.0	3808.0	0.8571428571428571
1329	168	https://weibo.com/1116275530/OvUlr6z5q?refer_flag=1001030103_	2024-09-07 19:00:00	7	0	7	0	4	0.0	0.0	0.0	3808.0	0.8571428571428571
1330	168	https://weibo.com/1116275530/OvUlr6z5q?refer_flag=1001030103_	2024-09-07 19:00:00	8	0	7	0	4	0.0	0.0	0.0	3808.0	0.8571428571428571
1331	168	https://weibo.com/1116275530/OvUlr6z5q?refer_flag=1001030103_	2024-09-07 19:00:00	9	0	7	0	4	0.0	0.0	0.0	3808.0	0.8571428571428571
1332	168	https://weibo.com/1116275530/OvUlr6z5q?refer_flag=1001030103_	2024-09-07 19:00:00	10	0	7	0	4	0.0	0.0	0.0	3808.0	0.8571428571428571
1333	169	https://weibo.com/1116275530/Ovquantgv?refer_flag=1001030103_	2024-09-04 15:00:00	1	11	11	7	7	12.0	1.5714285714285714	0.0	5298.0	0.5454545454545454
1334	169	https://weibo.com/1116275530/Ovquantgv?refer_flag=1001030103_	2024-09-04 15:00:00	2	0	11	0	7	0.0	0.0	0.0	5298.0	0.5833333333333334
1335	169	https://weibo.com/1116275530/Ovquantgv?refer_flag=1001030103_	2024-09-04 15:00:00	3	2	13	0	7	2.0	0.0	0.0	5298.0	0.625
1336	169	https://weibo.com/1116275530/Ovquantgv?refer_flag=1001030103_	2024-09-04 15:00:00	4	5	18	1	8	5.0	5.0	0.5	5298.0	0.631578947368421
1337	169	https://weibo.com/1116275530/Ovquantgv?refer_flag=1001030103_	2024-09-04 15:00:00	5	1	19	0	8	1.0	0.0	0.0	5298.0	0.631578947368421
1338	169	https://weibo.com/1116275530/Ovquantgv?refer_flag=1001030103_	2024-09-04 15:00:00	6	0	19	0	8	0.0	0.0	0.0	5298.0	0.631578947368421
1339	169	https://weibo.com/1116275530/Ovquantgv?refer_flag=1001030103_	2024-09-04 15:00:00	7	0	19	0	8	0.0	0.0	0.0	5298.0	0.631578947368421
1340	169	https://weibo.com/1116275530/Ovquantgv?refer_flag=1001030103_	2024-09-04 15:00:00	8	0	19	1	9	1.0	0.0	0.0	5298.0	0.631578947368421
1341	169	https://weibo.com/1116275530/Ovquantgv?refer_flag=1001030103_	2024-09-04 15:00:00	9	0	19	0	9	0.0	0.0	0.0	5298.0	0.631578947368421
1342	169	https://weibo.com/1116275530/Ovquantgv?refer_flag=1001030103_	2024-09-04 15:00:00	10	2	21	0	9	2.0	0.0	0.0	5298.0	0.5714285714285714
1343	170	https://weibo.com/1116275530/OvzZekszJ?refer_flag=1001030103_	2024-09-05 15:00:00	1	6	6	3	3	6.0	2.0	0.0	4721.0	0.5
1344	170	https://weibo.com/1116275530/OvzZekszJ?refer_flag=1001030103_	2024-09-05 15:00:00	2	0	6	0	3	0.0	0.0	0.0	4721.0	0.5
1345	170	https://weibo.com/1116275530/OvzZekszJ?refer_flag=1001030103_	2024-09-05 15:00:00	3	0	6	1	4	1.0	0.0	0.0	4721.0	0.5
1346	170	https://weibo.com/1116275530/OvzZekszJ?refer_flag=1001030103_	2024-09-05 15:00:00	4	0	6	0	4	0.0	0.0	0.0	4721.0	0.5
1347	170	https://weibo.com/1116275530/OvzZekszJ?refer_flag=1001030103_	2024-09-05 15:00:00	5	0	6	0	4	0.0	0.0	0.0	4721.0	0.5
1348	170	https://weibo.com/1116275530/OvzZekszJ?refer_flag=1001030103_	2024-09-05 15:00:00	6	0	6	0	4	0.0	0.0	0.0	4721.0	0.5
1349	170	https://weibo.com/1116275530/OvzZekszJ?refer_flag=1001030103_	2024-09-05 15:00:00	7	0	6	0	4	0.0	0.0	0.0	4721.0	0.5
1350	170	https://weibo.com/1116275530/OvzZekszJ?refer_flag=1001030103_	2024-09-05 15:00:00	8	0	6	0	4	0.0	0.0	0.0	4721.0	0.5
1351	170	https://weibo.com/1116275530/OvzZekszJ?refer_flag=1001030103_	2024-09-05 15:00:00	9	0	6	0	4	0.0	0.0	0.0	4721.0	0.5
1352	170	https://weibo.com/1116275530/OvzZekszJ?refer_flag=1001030103_	2024-09-05 15:00:00	10	0	6	0	4	0.0	0.0	0.0	4721.0	0.5
1353	171	https://weibo.com/1116275530/OwO7HEYT2?refer_flag=1001030103_	2024-09-13 17:00:00	1	5	5	3	3	5.0	1.6666666666666667	0.0	902.0	0.8333333333333334
1354	171	https://weibo.com/1116275530/OwO7HEYT2?refer_flag=1001030103_	2024-09-13 17:00:00	2	1	6	0	3	1.0	0.0	0.0	902.0	0.8333333333333334
1355	171	https://weibo.com/1116275530/OwO7HEYT2?refer_flag=1001030103_	2024-09-13 17:00:00	3	0	6	0	3	0.0	0.0	0.0	902.0	0.8333333333333334
1356	171	https://weibo.com/1116275530/OwO7HEYT2?refer_flag=1001030103_	2024-09-13 17:00:00	4	0	6	0	3	0.0	0.0	0.0	902.0	0.8333333333333334
1357	171	https://weibo.com/1116275530/OwO7HEYT2?refer_flag=1001030103_	2024-09-13 17:00:00	5	0	6	0	3	0.0	0.0	0.0	902.0	0.8333333333333334
1358	171	https://weibo.com/1116275530/OwO7HEYT2?refer_flag=1001030103_	2024-09-13 17:00:00	6	0	6	1	4	1.0	0.0	0.0	902.0	0.8333333333333334
1359	172	https://weibo.com/1116275530/OwaDTF9hg?refer_flag=1001030103_	2024-09-10 19:00:00	1	0	0	21	21	7.0	0.0	0.0	2959.0	0.5454545454545454
1360	172	https://weibo.com/1116275530/OwaDTF9hg?refer_flag=1001030103_	2024-09-10 19:00:00	2	0	0	3	24	1.0	0.0	0.0	2959.0	0.5454545454545454
1361	173	https://weibo.com/1116275530/OwmwZCf7L?refer_flag=1001030103_	2024-09-10 19:00:00	1	6	6	3	3	6.0	2.0	0.0	2314.0	1.0
1362	173	https://weibo.com/1116275530/OwmwZCf7L?refer_flag=1001030103_	2024-09-10 19:00:00	2	0	6	1	4	1.0	0.0	0.1666666666666666	2314.0	1.0
1363	174	https://weibo.com/1116275530/Ox4xicLFo?refer_flag=1001030103_	2024-09-15 11:00:00	1	16	16	3	3	8.0	5.333333333333333	0.0	258.0	0.625
1364	174	https://weibo.com/1116275530/Ox4xicLFo?refer_flag=1001030103_	2024-09-15 11:00:00	2	0	16	0	3	0.0	0.0	0.0	258.0	0.625
1365	174	https://weibo.com/1116275530/Ox4xicLFo?refer_flag=1001030103_	2024-09-15 11:00:00	3	2	18	0	3	1.0	0.0	0.0	258.0	0.6666666666666666
1366	174	https://weibo.com/1116275530/Ox4xicLFo?refer_flag=1001030103_	2024-09-15 11:00:00	4	2	20	0	3	1.0	0.0	0.0	258.0	0.7
1367	175	https://weibo.com/1116275530/Ox7j5BDHi?refer_flag=1001030103_	2024-09-15 18:00:00	1	12	12	7	7	12.0	1.7142857142857142	0.0	101.0	0.7692307692307693
1368	175	https://weibo.com/1116275530/Ox7j5BDHi?refer_flag=1001030103_	2024-09-15 18:00:00	2	1	13	0	7	1.0	0.0	0.0	101.0	0.7692307692307693
1369	176	https://weibo.com/1117069645/OvroOgGNu?refer_flag=1001030103_	2024-09-04 18:00:00	1	1	1	0	0	1.0	0.0	0.0	5265.0	1.0
1370	176	https://weibo.com/1117069645/OvroOgGNu?refer_flag=1001030103_	2024-09-04 18:00:00	2	0	1	1	1	1.0	0.0	1.0	5265.0	1.0
1371	176	https://weibo.com/1117069645/OvroOgGNu?refer_flag=1001030103_	2024-09-04 18:00:00	3	0	1	0	1	0.0	0.0	0.0	5265.0	1.0
1372	176	https://weibo.com/1117069645/OvroOgGNu?refer_flag=1001030103_	2024-09-04 18:00:00	4	0	1	0	1	0.0	0.0	0.0	5265.0	1.0
1373	176	https://weibo.com/1117069645/OvroOgGNu?refer_flag=1001030103_	2024-09-04 18:00:00	5	0	1	0	1	0.0	0.0	0.0	5265.0	1.0
1374	176	https://weibo.com/1117069645/OvroOgGNu?refer_flag=1001030103_	2024-09-04 18:00:00	6	0	1	0	1	0.0	0.0	0.0	5265.0	1.0
1375	176	https://weibo.com/1117069645/OvroOgGNu?refer_flag=1001030103_	2024-09-04 18:00:00	7	0	1	1	2	1.0	0.0	0.0	5265.0	1.0
1376	177	https://weibo.com/1117069645/OvyqKvFcB?refer_flag=1001030103_	2024-09-09 11:00:00	1	0	0	0	0	0.0	0.0	0.0	4772.0
1377	177	https://weibo.com/1117069645/OvyqKvFcB?refer_flag=1001030103_	2024-09-09 11:00:00	2	0	0	0	0	0.0	0.0	0.0	4772.0
1378	177	https://weibo.com/1117069645/OvyqKvFcB?refer_flag=1001030103_	2024-09-09 11:00:00	3	0	0	0	0	0.0	0.0	0.0	4772.0
1379	177	https://weibo.com/1117069645/OvyqKvFcB?refer_flag=1001030103_	2024-09-09 11:00:00	4	0	0	0	0	0.0	0.0	0.0	4772.0
1380	177	https://weibo.com/1117069645/OvyqKvFcB?refer_flag=1001030103_	2024-09-09 11:00:00	5	0	0	0	0	0.0	0.0	0.0	4772.0
1381	177	https://weibo.com/1117069645/OvyqKvFcB?refer_flag=1001030103_	2024-09-09 11:00:00	6	0	0	1	1	1.0	0.0	0.0	4772.0
1382	178	https://weibo.com/1117069645/Owa2S1SQV?refer_flag=1001030103_	2024-09-09 11:00:00	1	0	0	0	0	0.0	0.0	0.0	3067.0
1383	178	https://weibo.com/1117069645/Owa2S1SQV?refer_flag=1001030103_	2024-09-09 11:00:00	2	0	0	0	0	0.0	0.0	0.0	3067.0
1384	178	https://weibo.com/1117069645/Owa2S1SQV?refer_flag=1001030103_	2024-09-09 11:00:00	3	0	0	0	0	0.0	0.0	0.0	3067.0
1385	178	https://weibo.com/1117069645/Owa2S1SQV?refer_flag=1001030103_	2024-09-09 11:00:00	4	0	0	0	0	0.0	0.0	0.0	3067.0
1386	178	https://weibo.com/1117069645/Owa2S1SQV?refer_flag=1001030103_	2024-09-09 11:00:00	5	0	0	0	0	0.0	0.0	0.0	3067.0
1387	178	https://weibo.com/1117069645/Owa2S1SQV?refer_flag=1001030103_	2024-09-09 11:00:00	6	0	0	0	0	0.0	0.0	0.0	3067.0
1388	178	https://weibo.com/1117069645/Owa2S1SQV?refer_flag=1001030103_	2024-09-09 11:00:00	7	0	0	0	0	0.0	0.0	0.0	3067.0
1389	178	https://weibo.com/1117069645/Owa2S1SQV?refer_flag=1001030103_	2024-09-09 11:00:00	8	0	0	0	0	0.0	0.0	0.0	3067.0
1390	178	https://weibo.com/1117069645/Owa2S1SQV?refer_flag=1001030103_	2024-09-09 11:00:00	9	0	0	0	0	0.0	0.0	0.0	3067.0
1391	178	https://weibo.com/1117069645/Owa2S1SQV?refer_flag=1001030103_	2024-09-09 11:00:00	10	0	0	0	0	0.0	0.0	0.0	3067.0
1392	179	https://weibo.com/1117069645/Owl1WtjVE?refer_flag=1001030103_	2024-09-08 01:00:00	1	0	0	1	1	1.0	0.0	0.0	2333.0
1393	180	https://weibo.com/1117069645/OwmZiA6wz?refer_flag=1001030103_	2024-09-08 01:00:00	1	0	0	1	1	1.0	0.0	0.0	2166.0
1394	181	https://weibo.com/1119841602/OvWs2hvcB?refer_flag=1001030103_	2024-09-08 01:00:00	1	2	2	0	0	2.0	0.0	0.0	3734.0
1395	181	https://weibo.com/1119841602/OvWs2hvcB?refer_flag=1001030103_	2024-09-08 01:00:00	2	0	2	0	0	0.0	0.0	0.0	3734.0
1396	181	https://weibo.com/1119841602/OvWs2hvcB?refer_flag=1001030103_	2024-09-08 01:00:00	3	0	2	0	0	0.0	0.0	0.0	3734.0
1397	181	https://weibo.com/1119841602/OvWs2hvcB?refer_flag=1001030103_	2024-09-08 01:00:00	4	0	2	0	0	0.0	0.0	0.0	3734.0
1398	181	https://weibo.com/1119841602/OvWs2hvcB?refer_flag=1001030103_	2024-09-08 01:00:00	5	1	3	0	0	1.0	0.0	0.0	3734.0
1399	181	https://weibo.com/1119841602/OvWs2hvcB?refer_flag=1001030103_	2024-09-08 01:00:00	6	1	4	0	0	1.0	0.0	0.0	3734.0
1400	181	https://weibo.com/1119841602/OvWs2hvcB?refer_flag=1001030103_	2024-09-08 01:00:00	7	0	4	0	0	0.0	0.0	0.0	3734.0
1401	181	https://weibo.com/1119841602/OvWs2hvcB?refer_flag=1001030103_	2024-09-08 01:00:00	8	4	8	0	0	4.0	0.0	0.0	3734.0
1402	181	https://weibo.com/1119841602/OvWs2hvcB?refer_flag=1001030103_	2024-09-08 01:00:00	9	2	10	0	0	2.0	0.0	0.0	3734.0
1403	181	https://weibo.com/1119841602/OvWs2hvcB?refer_flag=1001030103_	2024-09-08 01:00:00	10	3	13	0	0	3.0	0.0	0.0	3734.0
1404	182	https://weibo.com/1119841602/OwN9KxC1x?refer_flag=1001030103_	2024-09-13 15:00:00	1	3	3	0	0	3.0	0.0	0.0	945.0
1405	182	https://weibo.com/1119841602/OwN9KxC1x?refer_flag=1001030103_	2024-09-13 15:00:00	2	0	3	0	0	0.0	0.0	0.0	945.0
1406	182	https://weibo.com/1119841602/OwN9KxC1x?refer_flag=1001030103_	2024-09-13 15:00:00	3	0	3	1	1	1.0	0.0	0.0	945.0
1407	182	https://weibo.com/1119841602/OwN9KxC1x?refer_flag=1001030103_	2024-09-13 15:00:00	4	1	4	0	1	1.0	0.0	0.0	945.0
1408	182	https://weibo.com/1119841602/OwN9KxC1x?refer_flag=1001030103_	2024-09-13 15:00:00	5	0	4	0	1	0.0	0.0	0.0	945.0
1409	182	https://weibo.com/1119841602/OwN9KxC1x?refer_flag=1001030103_	2024-09-13 15:00:00	6	1	5	0	1	1.0	0.0	0.0	945.0
1410	182	https://weibo.com/1119841602/OwN9KxC1x?refer_flag=1001030103_	2024-09-13 15:00:00	7	1	6	0	1	1.0	0.0	0.0	945.0
1411	183	https://weibo.com/1119841602/Ox9wWdew1?refer_flag=1001030103_	2024-09-16 00:00:00	1	2	2	0	0	2.0	0.0	0.0	46.0
1412	183	https://weibo.com/1119841602/Ox9wWdew1?refer_flag=1001030103_	2024-09-16 00:00:00	2	0	2	0	0	0.0	0.0	0.0	46.0
1413	183	https://weibo.com/1119841602/Ox9wWdew1?refer_flag=1001030103_	2024-09-16 00:00:00	3	0	2	0	0	0.0	0.0	0.0	46.0
1414	183	https://weibo.com/1119841602/Ox9wWdew1?refer_flag=1001030103_	2024-09-16 00:00:00	4	0	2	0	0	0.0	0.0	0.0	46.0
1415	183	https://weibo.com/1119841602/Ox9wWdew1?refer_flag=1001030103_	2024-09-16 00:00:00	5	0	2	0	0	0.0	0.0	0.0	46.0
1416	183	https://weibo.com/1119841602/Ox9wWdew1?refer_flag=1001030103_	2024-09-16 00:00:00	6	0	2	0	0	0.0	0.0	0.0	46.0
1417	183	https://weibo.com/1119841602/Ox9wWdew1?refer_flag=1001030103_	2024-09-16 00:00:00	7	0	2	0	0	0.0	0.0	0.0	46.0
1418	183	https://weibo.com/1119841602/Ox9wWdew1?refer_flag=1001030103_	2024-09-16 00:00:00	8	0	2	1	1	1.0	0.0	0.0	46.0
1419	183	https://weibo.com/1119841602/Ox9wWdew1?refer_flag=1001030103_	2024-09-16 00:00:00	9	1	3	0	1	1.0	0.0	0.0	46.0
1420	183	https://weibo.com/1119841602/Ox9wWdew1?refer_flag=1001030103_	2024-09-16 00:00:00	10	0	3	0	1	0.0	0.0	0.0	46.0
1421	184	https://weibo.com/1120472023/OwPZ26SuT?refer_flag=1001030103_	2024-09-12 11:00:00	1	0	0	1	1	1.0	0.0	0.0	870.0
1422	184	https://weibo.com/1120472023/OwPZ26SuT?refer_flag=1001030103_	2024-09-12 11:00:00	2	0	0	0	1	0.0	0.0	0.0	870.0
1423	184	https://weibo.com/1120472023/OwPZ26SuT?refer_flag=1001030103_	2024-09-12 11:00:00	3	0	0	0	1	0.0	0.0	0.0	870.0
1424	184	https://weibo.com/1120472023/OwPZ26SuT?refer_flag=1001030103_	2024-09-12 11:00:00	4	0	0	0	1	0.0	0.0	0.0	870.0
1425	184	https://weibo.com/1120472023/OwPZ26SuT?refer_flag=1001030103_	2024-09-12 11:00:00	5	0	0	0	1	0.0	0.0	0.0	870.0
1426	184	https://weibo.com/1120472023/OwPZ26SuT?refer_flag=1001030103_	2024-09-12 11:00:00	6	0	0	0	1	0.0	0.0	0.0	870.0
1427	184	https://weibo.com/1120472023/OwPZ26SuT?refer_flag=1001030103_	2024-09-12 11:00:00	7	0	0	0	1	0.0	0.0	0.0	870.0
1428	184	https://weibo.com/1120472023/OwPZ26SuT?refer_flag=1001030103_	2024-09-12 11:00:00	8	0	0	0	1	0.0	0.0	0.0	870.0
1429	184	https://weibo.com/1120472023/OwPZ26SuT?refer_flag=1001030103_	2024-09-12 11:00:00	9	0	0	0	1	0.0	0.0	0.0	870.0
1430	184	https://weibo.com/1120472023/OwPZ26SuT?refer_flag=1001030103_	2024-09-12 11:00:00	10	0	0	0	1	0.0	0.0	0.0	870.0
1431	185	https://weibo.com/1130013763/OwChUnXw9?refer_flag=1001030103_	2024-09-12 11:00:00	1	0	0	1	1	1.0	0.0	0.0	1748.0	1.0
1432	185	https://weibo.com/1130013763/OwChUnXw9?refer_flag=1001030103_	2024-09-12 11:00:00	2	0	0	0	1	0.0	0.0	0.0	1748.0	1.0
1433	185	https://weibo.com/1130013763/OwChUnXw9?refer_flag=1001030103_	2024-09-12 11:00:00	3	0	0	0	1	0.0	0.0	0.0	1748.0	1.0
1434	185	https://weibo.com/1130013763/OwChUnXw9?refer_flag=1001030103_	2024-09-12 11:00:00	4	0	0	0	1	0.0	0.0	0.0	1748.0	1.0
1435	185	https://weibo.com/1130013763/OwChUnXw9?refer_flag=1001030103_	2024-09-12 11:00:00	5	0	0	0	1	0.0	0.0	0.0	1748.0	1.0
1436	185	https://weibo.com/1130013763/OwChUnXw9?refer_flag=1001030103_	2024-09-12 11:00:00	6	0	0	0	1	0.0	0.0	0.0	1748.0	1.0
1437	185	https://weibo.com/1130013763/OwChUnXw9?refer_flag=1001030103_	2024-09-12 11:00:00	7	0	0	0	1	0.0	0.0	0.0	1748.0	1.0
1438	185	https://weibo.com/1130013763/OwChUnXw9?refer_flag=1001030103_	2024-09-12 11:00:00	8	0	0	0	1	0.0	0.0	0.0	1748.0	1.0
1439	185	https://weibo.com/1130013763/OwChUnXw9?refer_flag=1001030103_	2024-09-12 11:00:00	9	0	0	0	1	0.0	0.0	0.0	1748.0	1.0
1440	185	https://weibo.com/1130013763/OwChUnXw9?refer_flag=1001030103_	2024-09-12 11:00:00	10	0	0	0	1	0.0	0.0	0.0	1748.0	1.0
1441	186	https://weibo.com/1130448857/Ox71vj8Nc?refer_flag=1001030103_	2024-09-15 17:00:00	1	1	1	1	1	2.0	1.0	0.0	188.0	0.0
1442	186	https://weibo.com/1130448857/Ox71vj8Nc?refer_flag=1001030103_	2024-09-15 17:00:00	2	0	1	1	2	1.0	0.0	1.0	188.0	0.0
1443	187	https://weibo.com/1130556244/OwxybxjO5?refer_flag=1001030103_	2024-09-11 23:00:00	1	1	1	0	0	1.0	0.0	0.0	1807.0	1.0
1444	187	https://weibo.com/1130556244/OwxybxjO5?refer_flag=1001030103_	2024-09-11 23:00:00	2	0	1	0	0	0.0	0.0	0.0	1807.0	1.0
1445	187	https://weibo.com/1130556244/OwxybxjO5?refer_flag=1001030103_	2024-09-11 23:00:00	3	0	1	0	0	0.0	0.0	0.0	1807.0	1.0
1446	187	https://weibo.com/1130556244/OwxybxjO5?refer_flag=1001030103_	2024-09-11 23:00:00	4	0	1	0	0	0.0	0.0	0.0	1807.0	1.0
1447	187	https://weibo.com/1130556244/OwxybxjO5?refer_flag=1001030103_	2024-09-11 23:00:00	5	0	1	0	0	0.0	0.0	0.0	1807.0	1.0
1448	187	https://weibo.com/1130556244/OwxybxjO5?refer_flag=1001030103_	2024-09-11 23:00:00	6	0	1	0	0	0.0	0.0	0.0	1807.0	1.0
1449	187	https://weibo.com/1130556244/OwxybxjO5?refer_flag=1001030103_	2024-09-11 23:00:00	7	1	2	0	0	1.0	0.0	0.0	1807.0	1.0
1450	187	https://weibo.com/1130556244/OwxybxjO5?refer_flag=1001030103_	2024-09-11 23:00:00	8	0	2	0	0	0.0	0.0	0.0	1807.0	1.0
1451	187	https://weibo.com/1130556244/OwxybxjO5?refer_flag=1001030103_	2024-09-11 23:00:00	9	0	2	0	0	0.0	0.0	0.0	1807.0	1.0
1452	187	https://weibo.com/1130556244/OwxybxjO5?refer_flag=1001030103_	2024-09-11 23:00:00	10	0	2	0	0	0.0	0.0	0.0	1807.0	1.0
1453	188	https://weibo.com/1130707905/OwObKmouE?refer_flag=1001030103_	2024-09-13 17:00:00	1	0	0	1	1	1.0	0.0	0.0	795.0
1454	188	https://weibo.com/1130707905/OwObKmouE?refer_flag=1001030103_	2024-09-13 17:00:00	2	0	0	21	22	21.0	0.0	0.0	795.0
1455	188	https://weibo.com/1130707905/OwObKmouE?refer_flag=1001030103_	2024-09-13 17:00:00	3	0	0	8	30	6.0	0.0	0.0	795.0
1456	188	https://weibo.com/1130707905/OwObKmouE?refer_flag=1001030103_	2024-09-13 17:00:00	4	24	24	0	30	19.0	0.0	0.0	795.0
1457	188	https://weibo.com/1130707905/OwObKmouE?refer_flag=1001030103_	2024-09-13 17:00:00	5	5	29	1	31	6.0	5.0	0.0416666666666666	795.0
1458	188	https://weibo.com/1130707905/OwObKmouE?refer_flag=1001030103_	2024-09-13 17:00:00	6	0	29	1	32	1.0	0.0	0.2	795.0
1459	188	https://weibo.com/1130707905/OwObKmouE?refer_flag=1001030103_	2024-09-13 17:00:00	7	0	29	0	32	0.0	0.0	0.0	795.0
1460	188	https://weibo.com/1130707905/OwObKmouE?refer_flag=1001030103_	2024-09-13 17:00:00	8	0	29	0	32	0.0	0.0	0.0	795.0
1461	188	https://weibo.com/1130707905/OwObKmouE?refer_flag=1001030103_	2024-09-13 17:00:00	9	0	29	0	32	0.0	0.0	0.0	795.0
1462	188	https://weibo.com/1130707905/OwObKmouE?refer_flag=1001030103_	2024-09-13 17:00:00	10	0	29	0	32	0.0	0.0	0.0	795.0
1464	190	https://weibo.com/1132709521/Ow9WkzD5o?refer_flag=1001030103_	2024-09-13 10:00:00	1	0	0	0	0	0.0	0.0	0.0	3035.0	1.0
1465	190	https://weibo.com/1132709521/Ow9WkzD5o?refer_flag=1001030103_	2024-09-13 10:00:00	2	0	0	1	1	1.0	0.0	0.0	3035.0	1.0
1466	190	https://weibo.com/1132709521/Ow9WkzD5o?refer_flag=1001030103_	2024-09-13 10:00:00	3	0	0	1	2	1.0	0.0	0.0	3035.0	1.0
1467	191	https://weibo.com/1132709521/OwLpyBThL?refer_flag=1001030103_	2024-09-13 10:00:00	1	0	0	0	0	0.0	0.0	0.0	1189.0	0.0
1468	191	https://weibo.com/1132709521/OwLpyBThL?refer_flag=1001030103_	2024-09-13 10:00:00	2	1	1	1	1	2.0	1.0	0.0	1189.0	0.0
1469	192	https://weibo.com/1133481061/OwCC8t7G1?refer_flag=1001030103_	2024-09-12 12:00:00	1	22	22	0	0	22.0	0.0	0.0	1857.0
1470	193	https://weibo.com/1133914947/OuXV1FjfR?refer_flag=1001030103_	2024-09-01 14:00:00	1	2	2	2	2	3.0	1.0	0.0	6793.0
1471	193	https://weibo.com/1133914947/OuXV1FjfR?refer_flag=1001030103_	2024-09-01 14:00:00	2	4	6	3	5	5.0	1.3333333333333333	1.5	6793.0
1472	193	https://weibo.com/1133914947/OuXV1FjfR?refer_flag=1001030103_	2024-09-01 14:00:00	3	1	7	0	5	1.0	0.0	0.0	6793.0
1473	193	https://weibo.com/1133914947/OuXV1FjfR?refer_flag=1001030103_	2024-09-01 14:00:00	4	2	9	1	6	2.0	2.0	1.0	6793.0
1474	193	https://weibo.com/1133914947/OuXV1FjfR?refer_flag=1001030103_	2024-09-01 14:00:00	5	3	12	1	7	3.0	3.0	0.5	6793.0
1475	193	https://weibo.com/1133914947/OuXV1FjfR?refer_flag=1001030103_	2024-09-01 14:00:00	6	4	16	2	9	4.0	2.0	0.6666666666666666	6793.0
1476	193	https://weibo.com/1133914947/OuXV1FjfR?refer_flag=1001030103_	2024-09-01 14:00:00	7	0	16	2	11	2.0	0.0	0.5	6793.0
1477	193	https://weibo.com/1133914947/OuXV1FjfR?refer_flag=1001030103_	2024-09-01 14:00:00	8	3	19	2	13	3.0	1.5	0.0	6793.0
1478	193	https://weibo.com/1133914947/OuXV1FjfR?refer_flag=1001030103_	2024-09-01 14:00:00	9	1	20	0	13	1.0	0.0	0.0	6793.0
1479	193	https://weibo.com/1133914947/OuXV1FjfR?refer_flag=1001030103_	2024-09-01 14:00:00	10	0	20	0	13	0.0	0.0	0.0	6793.0
1480	194	https://weibo.com/1134796120/OvT8v5gGX?refer_flag=1001030103_	2024-09-07 16:00:00	1	0	0	0	0	0.0	0.0	0.0	3852.0
1481	194	https://weibo.com/1134796120/OvT8v5gGX?refer_flag=1001030103_	2024-09-07 16:00:00	2	0	0	30	30	25.0	0.0	0.0	3852.0
1482	194	https://weibo.com/1134796120/OvT8v5gGX?refer_flag=1001030103_	2024-09-07 16:00:00	3	0	0	0	30	0.0	0.0	0.0	3852.0
1483	194	https://weibo.com/1134796120/OvT8v5gGX?refer_flag=1001030103_	2024-09-07 16:00:00	4	0	0	0	30	0.0	0.0	0.0	3852.0
1484	194	https://weibo.com/1134796120/OvT8v5gGX?refer_flag=1001030103_	2024-09-07 16:00:00	5	0	0	0	30	0.0	0.0	0.0	3852.0
1485	194	https://weibo.com/1134796120/OvT8v5gGX?refer_flag=1001030103_	2024-09-07 16:00:00	6	0	0	0	30	0.0	0.0	0.0	3852.0
1486	194	https://weibo.com/1134796120/OvT8v5gGX?refer_flag=1001030103_	2024-09-07 16:00:00	7	0	0	0	30	0.0	0.0	0.0	3852.0
1487	194	https://weibo.com/1134796120/OvT8v5gGX?refer_flag=1001030103_	2024-09-07 16:00:00	8	0	0	0	30	0.0	0.0	0.0	3852.0
1488	194	https://weibo.com/1134796120/OvT8v5gGX?refer_flag=1001030103_	2024-09-07 16:00:00	9	0	0	0	30	0.0	0.0	0.0	3852.0
1489	194	https://weibo.com/1134796120/OvT8v5gGX?refer_flag=1001030103_	2024-09-07 16:00:00	10	0	0	0	30	0.0	0.0	0.0	3852.0
1490	195	https://weibo.com/1134796120/OwUOQBLtj?refer_flag=1001030103_	2024-09-14 10:00:00	1	0	0	7	7	7.0	0.0	0.0	671.0
1491	195	https://weibo.com/1134796120/OwUOQBLtj?refer_flag=1001030103_	2024-09-14 10:00:00	2	0	0	0	7	0.0	0.0	0.0	671.0
1492	195	https://weibo.com/1134796120/OwUOQBLtj?refer_flag=1001030103_	2024-09-14 10:00:00	3	0	0	2	9	2.0	0.0	0.0	671.0
1493	195	https://weibo.com/1134796120/OwUOQBLtj?refer_flag=1001030103_	2024-09-14 10:00:00	4	0	0	3	12	3.0	0.0	0.0	671.0
1494	195	https://weibo.com/1134796120/OwUOQBLtj?refer_flag=1001030103_	2024-09-14 10:00:00	5	0	0	0	12	0.0	0.0	0.0	671.0
1495	195	https://weibo.com/1134796120/OwUOQBLtj?refer_flag=1001030103_	2024-09-14 10:00:00	6	0	0	4	16	4.0	0.0	0.0	671.0
1496	195	https://weibo.com/1134796120/OwUOQBLtj?refer_flag=1001030103_	2024-09-14 10:00:00	7	0	0	0	16	0.0	0.0	0.0	671.0
1497	195	https://weibo.com/1134796120/OwUOQBLtj?refer_flag=1001030103_	2024-09-14 10:00:00	8	0	0	0	16	0.0	0.0	0.0	671.0
1498	195	https://weibo.com/1134796120/OwUOQBLtj?refer_flag=1001030103_	2024-09-14 10:00:00	9	0	0	1	17	1.0	0.0	0.0	671.0
1499	195	https://weibo.com/1134796120/OwUOQBLtj?refer_flag=1001030103_	2024-09-14 10:00:00	10	1	1	0	17	1.0	0.0	0.0	671.0
1500	196	https://weibo.com/1136131644/OwVoZpfti?refer_flag=1001030103_	2024-09-14 12:00:00	1	0	0	2	2	2.0	0.0	0.0	712.0
1501	196	https://weibo.com/1136131644/OwVoZpfti?refer_flag=1001030103_	2024-09-14 12:00:00	2	0	0	0	2	0.0	0.0	0.0	712.0
1502	196	https://weibo.com/1136131644/OwVoZpfti?refer_flag=1001030103_	2024-09-14 12:00:00	3	0	0	0	2	0.0	0.0	0.0	712.0
1503	196	https://weibo.com/1136131644/OwVoZpfti?refer_flag=1001030103_	2024-09-14 12:00:00	4	0	0	0	2	0.0	0.0	0.0	712.0
1504	196	https://weibo.com/1136131644/OwVoZpfti?refer_flag=1001030103_	2024-09-14 12:00:00	5	1	1	1	3	1.0	1.0	0.0	712.0
1505	196	https://weibo.com/1136131644/OwVoZpfti?refer_flag=1001030103_	2024-09-14 12:00:00	6	0	1	1	4	1.0	0.0	1.0	712.0
1506	196	https://weibo.com/1136131644/OwVoZpfti?refer_flag=1001030103_	2024-09-14 12:00:00	7	1	2	1	5	2.0	1.0	0.0	712.0
1507	196	https://weibo.com/1136131644/OwVoZpfti?refer_flag=1001030103_	2024-09-14 12:00:00	8	0	2	0	5	0.0	0.0	0.0	712.0
1508	196	https://weibo.com/1136131644/OwVoZpfti?refer_flag=1001030103_	2024-09-14 12:00:00	9	0	2	0	5	0.0	0.0	0.0	712.0
1509	196	https://weibo.com/1136131644/OwVoZpfti?refer_flag=1001030103_	2024-09-14 12:00:00	10	0	2	0	5	0.0	0.0	0.0	712.0
1510	197	https://weibo.com/1143507047/Owx1usPWW?refer_flag=1001030103_	2024-09-12 20:00:00	1	0	0	2	2	2.0	0.0	0.0	1807.0
1511	198	https://weibo.com/1143605707/OwFLagO8u?refer_flag=1001030103_	2024-09-12 20:00:00	1	1	1	0	0	1.0	0.0	0.0	1518.0
1512	198	https://weibo.com/1143605707/OwFLagO8u?refer_flag=1001030103_	2024-09-12 20:00:00	2	0	1	2	2	2.0	0.0	2.0	1518.0
1513	198	https://weibo.com/1143605707/OwFLagO8u?refer_flag=1001030103_	2024-09-12 20:00:00	3	0	1	0	2	0.0	0.0	0.0	1518.0
1514	198	https://weibo.com/1143605707/OwFLagO8u?refer_flag=1001030103_	2024-09-12 20:00:00	4	1	2	0	2	1.0	0.0	0.0	1518.0
1515	198	https://weibo.com/1143605707/OwFLagO8u?refer_flag=1001030103_	2024-09-12 20:00:00	5	0	2	0	2	0.0	0.0	0.0	1518.0
1516	198	https://weibo.com/1143605707/OwFLagO8u?refer_flag=1001030103_	2024-09-12 20:00:00	6	0	2	0	2	0.0	0.0	0.0	1518.0
1517	198	https://weibo.com/1143605707/OwFLagO8u?refer_flag=1001030103_	2024-09-12 20:00:00	7	0	2	0	2	0.0	0.0	0.0	1518.0
1518	198	https://weibo.com/1143605707/OwFLagO8u?refer_flag=1001030103_	2024-09-12 20:00:00	8	0	2	0	2	0.0	0.0	0.0	1518.0
1519	198	https://weibo.com/1143605707/OwFLagO8u?refer_flag=1001030103_	2024-09-12 20:00:00	9	0	2	0	2	0.0	0.0	0.0	1518.0
1520	198	https://weibo.com/1143605707/OwFLagO8u?refer_flag=1001030103_	2024-09-12 20:00:00	10	0	2	0	2	0.0	0.0	0.0	1518.0
1541	201	https://weibo.com/1145095324/OvCvSzpwV?refer_flag=1001030103_	2024-09-05 22:00:00	1	2	2	5	5	7.0	0.4	0.0	4629.0
1542	201	https://weibo.com/1145095324/OvCvSzpwV?refer_flag=1001030103_	2024-09-05 22:00:00	2	1	3	7	12	8.0	0.1428571428571428	3.5	4629.0
1543	201	https://weibo.com/1145095324/OvCvSzpwV?refer_flag=1001030103_	2024-09-05 22:00:00	3	3	6	11	23	13.0	0.2727272727272727	11.0	4629.0
1544	201	https://weibo.com/1145095324/OvCvSzpwV?refer_flag=1001030103_	2024-09-05 22:00:00	4	4	10	0	23	4.0	0.0	0.0	4629.0
1545	201	https://weibo.com/1145095324/OvCvSzpwV?refer_flag=1001030103_	2024-09-05 22:00:00	5	1	11	5	28	6.0	0.2	1.25	4629.0
1546	201	https://weibo.com/1145095324/OvCvSzpwV?refer_flag=1001030103_	2024-09-05 22:00:00	6	0	11	1	29	1.0	0.0	1.0	4629.0
1547	201	https://weibo.com/1145095324/OvCvSzpwV?refer_flag=1001030103_	2024-09-05 22:00:00	7	0	11	2	31	1.0	0.0	0.0	4629.0
1548	201	https://weibo.com/1145095324/OvCvSzpwV?refer_flag=1001030103_	2024-09-05 22:00:00	8	0	11	1	32	1.0	0.0	0.0	4629.0
1549	201	https://weibo.com/1145095324/OvCvSzpwV?refer_flag=1001030103_	2024-09-05 22:00:00	9	0	11	0	32	0.0	0.0	0.0	4629.0
1550	201	https://weibo.com/1145095324/OvCvSzpwV?refer_flag=1001030103_	2024-09-05 22:00:00	10	0	11	0	32	0.0	0.0	0.0	4629.0
1551	202	https://weibo.com/1145095324/OvnrjEXad?refer_flag=1001030103_	2024-09-04 07:00:00	1	4	4	3	3	6.0	1.3333333333333333	0.0	5380.0
1552	202	https://weibo.com/1145095324/OvnrjEXad?refer_flag=1001030103_	2024-09-04 07:00:00	2	0	4	0	3	0.0	0.0	0.0	5380.0
1553	202	https://weibo.com/1145095324/OvnrjEXad?refer_flag=1001030103_	2024-09-04 07:00:00	3	0	4	0	3	0.0	0.0	0.0	5380.0
1554	202	https://weibo.com/1145095324/OvnrjEXad?refer_flag=1001030103_	2024-09-04 07:00:00	4	0	4	1	4	1.0	0.0	0.0	5380.0
1555	202	https://weibo.com/1145095324/OvnrjEXad?refer_flag=1001030103_	2024-09-04 07:00:00	5	0	4	0	4	0.0	0.0	0.0	5380.0
1556	202	https://weibo.com/1145095324/OvnrjEXad?refer_flag=1001030103_	2024-09-04 07:00:00	6	0	4	5	9	5.0	0.0	0.0	5380.0
1557	202	https://weibo.com/1145095324/OvnrjEXad?refer_flag=1001030103_	2024-09-04 07:00:00	7	6	10	5	14	9.0	1.2	0.0	5380.0
1558	202	https://weibo.com/1145095324/OvnrjEXad?refer_flag=1001030103_	2024-09-04 07:00:00	8	1	11	2	16	3.0	0.5	0.3333333333333333	5380.0
1559	202	https://weibo.com/1145095324/OvnrjEXad?refer_flag=1001030103_	2024-09-04 07:00:00	9	2	13	1	17	3.0	2.0	1.0	5380.0
1560	202	https://weibo.com/1145095324/OvnrjEXad?refer_flag=1001030103_	2024-09-04 07:00:00	10	0	13	1	18	1.0	0.0	0.5	5380.0
1561	203	https://weibo.com/1145095324/Ow1f7bUTT?refer_flag=1001030103_	2024-09-08 13:00:00	1	0	0	2	2	2.0	0.0	0.0	3512.0	0.625
1562	203	https://weibo.com/1145095324/Ow1f7bUTT?refer_flag=1001030103_	2024-09-08 13:00:00	2	2	2	1	3	3.0	2.0	0.0	3512.0	0.625
1563	203	https://weibo.com/1145095324/Ow1f7bUTT?refer_flag=1001030103_	2024-09-08 13:00:00	3	0	2	2	5	2.0	0.0	1.0	3512.0	0.6
1564	203	https://weibo.com/1145095324/Ow1f7bUTT?refer_flag=1001030103_	2024-09-08 13:00:00	4	1	3	4	9	4.0	0.25	0.0	3512.0	0.6666666666666666
1565	203	https://weibo.com/1145095324/Ow1f7bUTT?refer_flag=1001030103_	2024-09-08 13:00:00	5	0	3	3	12	3.0	0.0	3.0	3512.0	0.6666666666666666
1566	203	https://weibo.com/1145095324/Ow1f7bUTT?refer_flag=1001030103_	2024-09-08 13:00:00	6	0	3	6	18	5.0	0.0	0.0	3512.0	0.782608695652174
1567	203	https://weibo.com/1145095324/Ow1f7bUTT?refer_flag=1001030103_	2024-09-08 13:00:00	7	3	6	6	24	7.0	0.5	0.0	3512.0	0.7692307692307693
1568	203	https://weibo.com/1145095324/Ow1f7bUTT?refer_flag=1001030103_	2024-09-08 13:00:00	8	1	7	1	25	2.0	1.0	0.3333333333333333	3512.0	0.7857142857142857
1569	203	https://weibo.com/1145095324/Ow1f7bUTT?refer_flag=1001030103_	2024-09-08 13:00:00	9	3	10	0	25	3.0	0.0	0.0	3512.0	0.7931034482758621
1570	203	https://weibo.com/1145095324/Ow1f7bUTT?refer_flag=1001030103_	2024-09-08 13:00:00	10	1	11	4	29	4.0	0.25	1.3333333333333333	3512.0	0.8125
1571	204	https://weibo.com/1145095324/OwUp7aJ4u?refer_flag=1001030103_	2024-09-14 09:00:00	1	0	0	0	0	0.0	0.0	0.0	594.0
1572	204	https://weibo.com/1145095324/OwUp7aJ4u?refer_flag=1001030103_	2024-09-14 09:00:00	2	0	0	2	2	2.0	0.0	0.0	594.0
1573	204	https://weibo.com/1145095324/OwUp7aJ4u?refer_flag=1001030103_	2024-09-14 09:00:00	3	0	0	0	2	0.0	0.0	0.0	594.0
1574	204	https://weibo.com/1145095324/OwUp7aJ4u?refer_flag=1001030103_	2024-09-14 09:00:00	4	2	2	12	14	12.0	0.1666666666666666	0.0	594.0
1575	204	https://weibo.com/1145095324/OwUp7aJ4u?refer_flag=1001030103_	2024-09-14 09:00:00	5	2	4	9	23	11.0	0.2222222222222222	4.5	594.0
1576	204	https://weibo.com/1145095324/OwUp7aJ4u?refer_flag=1001030103_	2024-09-14 09:00:00	6	0	4	3	26	3.0	0.0	1.5	594.0
1577	204	https://weibo.com/1145095324/OwUp7aJ4u?refer_flag=1001030103_	2024-09-14 09:00:00	7	0	4	0	26	0.0	0.0	0.0	594.0
1578	204	https://weibo.com/1145095324/OwUp7aJ4u?refer_flag=1001030103_	2024-09-14 09:00:00	8	1	5	2	28	3.0	0.5	0.0	594.0
1579	204	https://weibo.com/1145095324/OwUp7aJ4u?refer_flag=1001030103_	2024-09-14 09:00:00	9	1	6	0	28	1.0	0.0	0.0	594.0
1580	204	https://weibo.com/1145095324/OwUp7aJ4u?refer_flag=1001030103_	2024-09-14 09:00:00	10	0	6	0	28	0.0	0.0	0.0	594.0
1591	206	https://weibo.com/1145095324/Owu7HBXLx?refer_flag=1001030103_	2024-09-11 14:00:00	1	3	3	4	4	4.0	0.75	0.0	1991.0	1.0
1592	206	https://weibo.com/1145095324/Owu7HBXLx?refer_flag=1001030103_	2024-09-11 14:00:00	2	3	6	8	12	10.0	0.375	2.6666666666666665	1991.0	0.875
1593	206	https://weibo.com/1145095324/Owu7HBXLx?refer_flag=1001030103_	2024-09-11 14:00:00	3	3	9	7	19	7.0	0.4285714285714285	2.333333333333333	1991.0	0.9230769230769231
1594	206	https://weibo.com/1145095324/Owu7HBXLx?refer_flag=1001030103_	2024-09-11 14:00:00	4	2	11	2	21	4.0	1.0	0.6666666666666666	1991.0	0.8823529411764706
1595	206	https://weibo.com/1145095324/Owu7HBXLx?refer_flag=1001030103_	2024-09-11 14:00:00	5	4	15	2	23	4.0	2.0	1.0	1991.0	0.8421052631578947
1596	206	https://weibo.com/1145095324/Owu7HBXLx?refer_flag=1001030103_	2024-09-11 14:00:00	6	1	16	0	23	1.0	0.0	0.0	1991.0	0.85
1597	206	https://weibo.com/1145095324/Owu7HBXLx?refer_flag=1001030103_	2024-09-11 14:00:00	7	0	16	0	23	0.0	0.0	0.0	1991.0	0.85
1598	206	https://weibo.com/1145095324/Owu7HBXLx?refer_flag=1001030103_	2024-09-11 14:00:00	8	0	16	0	23	0.0	0.0	0.0	1991.0	0.8571428571428571
1599	206	https://weibo.com/1145095324/Owu7HBXLx?refer_flag=1001030103_	2024-09-11 14:00:00	9	1	17	0	23	1.0	0.0	0.0	1991.0	0.8260869565217391
1600	206	https://weibo.com/1145095324/Owu7HBXLx?refer_flag=1001030103_	2024-09-11 14:00:00	10	0	17	0	23	0.0	0.0	0.0	1991.0	0.8333333333333334
1601	207	https://weibo.com/1145095324/OwuOzuDKT?refer_flag=1001030103_	2024-09-11 16:00:00	1	5	5	1	1	5.0	5.0	0.0	1949.0	0.875
1602	207	https://weibo.com/1145095324/OwuOzuDKT?refer_flag=1001030103_	2024-09-11 16:00:00	2	1	6	3	4	3.0	0.3333333333333333	0.6	1949.0	0.9
1603	207	https://weibo.com/1145095324/OwuOzuDKT?refer_flag=1001030103_	2024-09-11 16:00:00	3	2	8	3	7	4.0	0.6666666666666666	3.0	1949.0	0.8
1604	207	https://weibo.com/1145095324/OwuOzuDKT?refer_flag=1001030103_	2024-09-11 16:00:00	4	3	11	1	8	3.0	3.0	0.5	1949.0	0.7727272727272727
1605	207	https://weibo.com/1145095324/OwuOzuDKT?refer_flag=1001030103_	2024-09-11 16:00:00	5	7	18	7	15	12.0	1.0	2.333333333333333	1949.0	0.7307692307692307
1606	207	https://weibo.com/1145095324/OwuOzuDKT?refer_flag=1001030103_	2024-09-11 16:00:00	6	0	18	0	15	0.0	0.0	0.0	1949.0	0.7407407407407407
1607	207	https://weibo.com/1145095324/OwuOzuDKT?refer_flag=1001030103_	2024-09-11 16:00:00	7	0	18	2	17	2.0	0.0	0.0	1949.0	0.7586206896551724
1608	207	https://weibo.com/1145095324/OwuOzuDKT?refer_flag=1001030103_	2024-09-11 16:00:00	8	1	19	4	21	4.0	0.25	0.0	1949.0	0.7586206896551724
1609	207	https://weibo.com/1145095324/OwuOzuDKT?refer_flag=1001030103_	2024-09-11 16:00:00	9	0	19	0	21	0.0	0.0	0.0	1949.0	0.7419354838709677
1610	207	https://weibo.com/1145095324/OwuOzuDKT?refer_flag=1001030103_	2024-09-11 16:00:00	10	2	21	0	21	1.0	0.0	0.0	1949.0	0.7419354838709677
1611	208	https://weibo.com/1145642397/OweTqFPE8?refer_flag=1001030103_	2024-09-10 00:00:00	1	1	1	0	0	1.0	0.0	0.0	2796.0
1612	208	https://weibo.com/1145642397/OweTqFPE8?refer_flag=1001030103_	2024-09-10 00:00:00	2	0	1	0	0	0.0	0.0	0.0	2796.0
1613	208	https://weibo.com/1145642397/OweTqFPE8?refer_flag=1001030103_	2024-09-10 00:00:00	3	0	1	0	0	0.0	0.0	0.0	2796.0
1614	208	https://weibo.com/1145642397/OweTqFPE8?refer_flag=1001030103_	2024-09-10 00:00:00	4	0	1	0	0	0.0	0.0	0.0	2796.0
1615	208	https://weibo.com/1145642397/OweTqFPE8?refer_flag=1001030103_	2024-09-10 00:00:00	5	0	1	0	0	0.0	0.0	0.0	2796.0
1616	208	https://weibo.com/1145642397/OweTqFPE8?refer_flag=1001030103_	2024-09-10 00:00:00	6	0	1	0	0	0.0	0.0	0.0	2796.0
1617	208	https://weibo.com/1145642397/OweTqFPE8?refer_flag=1001030103_	2024-09-10 00:00:00	7	0	1	0	0	0.0	0.0	0.0	2796.0
1618	208	https://weibo.com/1145642397/OweTqFPE8?refer_flag=1001030103_	2024-09-10 00:00:00	8	0	1	0	0	0.0	0.0	0.0	2796.0
1619	208	https://weibo.com/1145642397/OweTqFPE8?refer_flag=1001030103_	2024-09-10 00:00:00	9	0	1	0	0	0.0	0.0	0.0	2796.0
1620	208	https://weibo.com/1145642397/OweTqFPE8?refer_flag=1001030103_	2024-09-10 00:00:00	10	0	1	0	0	0.0	0.0	0.0	2796.0
1621	209	https://weibo.com/1146272044/OvSt5mffm?refer_flag=1001030103_	2024-09-07 14:00:00	1	0	0	0	0	0.0	0.0	0.0	3868.0
1622	209	https://weibo.com/1146272044/OvSt5mffm?refer_flag=1001030103_	2024-09-07 14:00:00	2	1	1	0	0	1.0	0.0	0.0	3868.0
1623	209	https://weibo.com/1146272044/OvSt5mffm?refer_flag=1001030103_	2024-09-07 14:00:00	3	0	1	0	0	0.0	0.0	0.0	3868.0
1624	209	https://weibo.com/1146272044/OvSt5mffm?refer_flag=1001030103_	2024-09-07 14:00:00	4	0	1	0	0	0.0	0.0	0.0	3868.0
1625	209	https://weibo.com/1146272044/OvSt5mffm?refer_flag=1001030103_	2024-09-07 14:00:00	5	0	1	0	0	0.0	0.0	0.0	3868.0
1626	209	https://weibo.com/1146272044/OvSt5mffm?refer_flag=1001030103_	2024-09-07 14:00:00	6	0	1	0	0	0.0	0.0	0.0	3868.0
1627	209	https://weibo.com/1146272044/OvSt5mffm?refer_flag=1001030103_	2024-09-07 14:00:00	7	0	1	1	1	1.0	0.0	0.0	3868.0
1628	209	https://weibo.com/1146272044/OvSt5mffm?refer_flag=1001030103_	2024-09-07 14:00:00	8	0	1	0	1	0.0	0.0	0.0	3868.0
1629	209	https://weibo.com/1146272044/OvSt5mffm?refer_flag=1001030103_	2024-09-07 14:00:00	9	0	1	0	1	0.0	0.0	0.0	3868.0
1630	209	https://weibo.com/1146272044/OvSt5mffm?refer_flag=1001030103_	2024-09-07 14:00:00	10	0	1	0	1	0.0	0.0	0.0	3868.0
1631	210	https://weibo.com/1146272044/Ovn761wGO?refer_flag=1001030103_	2024-09-04 07:00:00	1	0	0	0	0	0.0	0.0	0.0	5497.0
1632	210	https://weibo.com/1146272044/Ovn761wGO?refer_flag=1001030103_	2024-09-04 07:00:00	2	3	3	0	0	3.0	0.0	0.0	5497.0
1633	210	https://weibo.com/1146272044/Ovn761wGO?refer_flag=1001030103_	2024-09-04 07:00:00	3	3	6	1	1	4.0	3.0	0.3333333333333333	5497.0
1634	210	https://weibo.com/1146272044/Ovn761wGO?refer_flag=1001030103_	2024-09-04 07:00:00	4	2	8	1	2	3.0	2.0	0.3333333333333333	5497.0
1635	210	https://weibo.com/1146272044/Ovn761wGO?refer_flag=1001030103_	2024-09-04 07:00:00	5	1	9	0	2	1.0	0.0	0.0	5497.0
1636	210	https://weibo.com/1146272044/Ovn761wGO?refer_flag=1001030103_	2024-09-04 07:00:00	6	1	10	0	2	1.0	0.0	0.0	5497.0
1637	210	https://weibo.com/1146272044/Ovn761wGO?refer_flag=1001030103_	2024-09-04 07:00:00	7	1	11	0	2	1.0	0.0	0.0	5497.0
1638	210	https://weibo.com/1146272044/Ovn761wGO?refer_flag=1001030103_	2024-09-04 07:00:00	8	0	11	0	2	0.0	0.0	0.0	5497.0
1639	210	https://weibo.com/1146272044/Ovn761wGO?refer_flag=1001030103_	2024-09-04 07:00:00	9	0	11	0	2	0.0	0.0	0.0	5497.0
1640	210	https://weibo.com/1146272044/Ovn761wGO?refer_flag=1001030103_	2024-09-04 07:00:00	10	1	12	0	2	1.0	0.0	0.0	5497.0
1641	211	https://weibo.com/1146272044/OwgI39A7U?refer_flag=1001030103_	2024-09-10 04:00:00	1	0	0	0	0	0.0	0.0	0.0	2786.0
1642	211	https://weibo.com/1146272044/OwgI39A7U?refer_flag=1001030103_	2024-09-10 04:00:00	2	0	0	0	0	0.0	0.0	0.0	2786.0
1643	211	https://weibo.com/1146272044/OwgI39A7U?refer_flag=1001030103_	2024-09-10 04:00:00	3	0	0	0	0	0.0	0.0	0.0	2786.0
1644	211	https://weibo.com/1146272044/OwgI39A7U?refer_flag=1001030103_	2024-09-10 04:00:00	4	0	0	0	0	0.0	0.0	0.0	2786.0
1645	211	https://weibo.com/1146272044/OwgI39A7U?refer_flag=1001030103_	2024-09-10 04:00:00	5	0	0	0	0	0.0	0.0	0.0	2786.0
1646	211	https://weibo.com/1146272044/OwgI39A7U?refer_flag=1001030103_	2024-09-10 04:00:00	6	0	0	0	0	0.0	0.0	0.0	2786.0
1647	211	https://weibo.com/1146272044/OwgI39A7U?refer_flag=1001030103_	2024-09-10 04:00:00	7	0	0	1	1	1.0	0.0	0.0	2786.0
1648	211	https://weibo.com/1146272044/OwgI39A7U?refer_flag=1001030103_	2024-09-10 04:00:00	8	0	0	0	1	0.0	0.0	0.0	2786.0
1649	211	https://weibo.com/1146272044/OwgI39A7U?refer_flag=1001030103_	2024-09-10 04:00:00	9	0	0	0	1	0.0	0.0	0.0	2786.0
1650	211	https://weibo.com/1146272044/OwgI39A7U?refer_flag=1001030103_	2024-09-10 04:00:00	10	0	0	0	1	0.0	0.0	0.0	2786.0
1651	212	https://weibo.com/1146439687/Ovo79kSZB?refer_flag=1001030103_	2024-09-04 09:00:00	1	2	2	1	1	3.0	2.0	0.0	5515.0	0.0
1652	212	https://weibo.com/1146439687/Ovo79kSZB?refer_flag=1001030103_	2024-09-04 09:00:00	2	3	5	0	1	3.0	0.0	0.0	5515.0	0.5
1653	212	https://weibo.com/1146439687/Ovo79kSZB?refer_flag=1001030103_	2024-09-04 09:00:00	3	0	5	0	1	0.0	0.0	0.0	5515.0	0.5
1654	212	https://weibo.com/1146439687/Ovo79kSZB?refer_flag=1001030103_	2024-09-04 09:00:00	4	0	5	0	1	0.0	0.0	0.0	5515.0	0.6
1655	212	https://weibo.com/1146439687/Ovo79kSZB?refer_flag=1001030103_	2024-09-04 09:00:00	5	1	6	0	1	1.0	0.0	0.0	5515.0	0.6
1656	212	https://weibo.com/1146439687/Ovo79kSZB?refer_flag=1001030103_	2024-09-04 09:00:00	6	0	6	0	1	0.0	0.0	0.0	5515.0	0.6
1657	212	https://weibo.com/1146439687/Ovo79kSZB?refer_flag=1001030103_	2024-09-04 09:00:00	7	0	6	0	1	0.0	0.0	0.0	5515.0	0.6
1658	212	https://weibo.com/1146439687/Ovo79kSZB?refer_flag=1001030103_	2024-09-04 09:00:00	8	0	6	0	1	0.0	0.0	0.0	5515.0	0.6
1659	212	https://weibo.com/1146439687/Ovo79kSZB?refer_flag=1001030103_	2024-09-04 09:00:00	9	0	6	0	1	0.0	0.0	0.0	5515.0	0.6
1660	212	https://weibo.com/1146439687/Ovo79kSZB?refer_flag=1001030103_	2024-09-04 09:00:00	10	0	6	0	1	0.0	0.0	0.0	5515.0	0.6
1671	214	https://weibo.com/1146439687/OwjxYhfqF?refer_flag=1001030103_	2024-09-10 11:00:00	1	2	2	1	1	3.0	2.0	0.0	2527.0	0.5
1672	214	https://weibo.com/1146439687/OwjxYhfqF?refer_flag=1001030103_	2024-09-10 11:00:00	2	1	3	0	1	1.0	0.0	0.0	2527.0	0.6666666666666666
1673	214	https://weibo.com/1146439687/OwjxYhfqF?refer_flag=1001030103_	2024-09-10 11:00:00	3	1	4	0	1	1.0	0.0	0.0	2527.0	0.5
1674	214	https://weibo.com/1146439687/OwjxYhfqF?refer_flag=1001030103_	2024-09-10 11:00:00	4	0	4	0	1	0.0	0.0	0.0	2527.0	0.5
1675	214	https://weibo.com/1146439687/OwjxYhfqF?refer_flag=1001030103_	2024-09-10 11:00:00	5	0	4	0	1	0.0	0.0	0.0	2527.0	0.5
1676	214	https://weibo.com/1146439687/OwjxYhfqF?refer_flag=1001030103_	2024-09-10 11:00:00	6	0	4	0	1	0.0	0.0	0.0	2527.0	0.5
1677	214	https://weibo.com/1146439687/OwjxYhfqF?refer_flag=1001030103_	2024-09-10 11:00:00	7	0	4	0	1	0.0	0.0	0.0	2527.0	0.5
1678	214	https://weibo.com/1146439687/OwjxYhfqF?refer_flag=1001030103_	2024-09-10 11:00:00	8	0	4	0	1	0.0	0.0	0.0	2527.0	0.5
1679	214	https://weibo.com/1146439687/OwjxYhfqF?refer_flag=1001030103_	2024-09-10 11:00:00	9	0	4	0	1	0.0	0.0	0.0	2527.0	0.4
1680	214	https://weibo.com/1146439687/OwjxYhfqF?refer_flag=1001030103_	2024-09-10 11:00:00	10	1	5	0	1	1.0	0.0	0.0	2527.0	0.4
1681	215	https://weibo.com/1146701982/OwH6P3dLc?refer_flag=1001030103_	2024-09-12 23:00:00	1	2	2	0	0	2.0	0.0	0.0	1230.0	0.75
1682	215	https://weibo.com/1146701982/OwH6P3dLc?refer_flag=1001030103_	2024-09-12 23:00:00	2	2	4	0	0	2.0	0.0	0.0	1230.0	0.75
1683	215	https://weibo.com/1146701982/OwH6P3dLc?refer_flag=1001030103_	2024-09-12 23:00:00	3	0	4	0	0	0.0	0.0	0.0	1230.0	0.75
1684	215	https://weibo.com/1146701982/OwH6P3dLc?refer_flag=1001030103_	2024-09-12 23:00:00	4	0	4	0	0	0.0	0.0	0.0	1230.0	0.75
1685	215	https://weibo.com/1146701982/OwH6P3dLc?refer_flag=1001030103_	2024-09-12 23:00:00	5	0	4	0	0	0.0	0.0	0.0	1230.0	0.75
1686	215	https://weibo.com/1146701982/OwH6P3dLc?refer_flag=1001030103_	2024-09-12 23:00:00	6	0	4	0	0	0.0	0.0	0.0	1230.0	0.75
1687	215	https://weibo.com/1146701982/OwH6P3dLc?refer_flag=1001030103_	2024-09-12 23:00:00	7	0	4	0	0	0.0	0.0	0.0	1230.0	0.75
1688	215	https://weibo.com/1146701982/OwH6P3dLc?refer_flag=1001030103_	2024-09-12 23:00:00	8	0	4	1	1	1.0	0.0	0.0	1230.0	0.75
1689	215	https://weibo.com/1146701982/OwH6P3dLc?refer_flag=1001030103_	2024-09-12 23:00:00	9	0	4	0	1	0.0	0.0	0.0	1230.0	0.75
1690	215	https://weibo.com/1146701982/OwH6P3dLc?refer_flag=1001030103_	2024-09-12 23:00:00	10	1	5	0	1	1.0	0.0	0.0	1230.0	0.8
1691	216	https://weibo.com/1146701982/OwvBZtbJu?refer_flag=1001030103_	2024-09-11 18:00:00	1	4	4	0	0	4.0	0.0	0.0	1861.0	0.5
1692	216	https://weibo.com/1146701982/OwvBZtbJu?refer_flag=1001030103_	2024-09-11 18:00:00	2	0	4	0	0	0.0	0.0	0.0	1861.0	0.5
1693	216	https://weibo.com/1146701982/OwvBZtbJu?refer_flag=1001030103_	2024-09-11 18:00:00	3	0	4	0	0	0.0	0.0	0.0	1861.0	0.5
1694	216	https://weibo.com/1146701982/OwvBZtbJu?refer_flag=1001030103_	2024-09-11 18:00:00	4	1	5	0	0	1.0	0.0	0.0	1861.0	0.4
1695	216	https://weibo.com/1146701982/OwvBZtbJu?refer_flag=1001030103_	2024-09-11 18:00:00	5	1	6	0	0	1.0	0.0	0.0	1861.0	0.3333333333333333
1696	216	https://weibo.com/1146701982/OwvBZtbJu?refer_flag=1001030103_	2024-09-11 18:00:00	6	0	6	0	0	0.0	0.0	0.0	1861.0	0.3333333333333333
1697	216	https://weibo.com/1146701982/OwvBZtbJu?refer_flag=1001030103_	2024-09-11 18:00:00	7	0	6	0	0	0.0	0.0	0.0	1861.0	0.3333333333333333
1698	216	https://weibo.com/1146701982/OwvBZtbJu?refer_flag=1001030103_	2024-09-11 18:00:00	8	0	6	0	0	0.0	0.0	0.0	1861.0	0.3333333333333333
1699	216	https://weibo.com/1146701982/OwvBZtbJu?refer_flag=1001030103_	2024-09-11 18:00:00	9	0	6	0	0	0.0	0.0	0.0	1861.0	0.3333333333333333
1700	216	https://weibo.com/1146701982/OwvBZtbJu?refer_flag=1001030103_	2024-09-11 18:00:00	10	0	6	0	0	0.0	0.0	0.0	1861.0	0.3333333333333333
1701	217	https://weibo.com/1149956613/OuUXvEtrA?refer_flag=1001030103_	2024-09-01 07:00:00	1	22	22	23	23	30.0	0.9565217391304348	0.0	6928.0
1702	217	https://weibo.com/1149956613/OuUXvEtrA?refer_flag=1001030103_	2024-09-01 07:00:00	2	1	23	1	24	1.0	1.0	0.0454545454545454	6928.0
1703	218	https://weibo.com/1149956613/Ov6DN38Ds?refer_flag=1001030103_	2024-09-02 13:00:00	1	6	6	2	2	7.0	3.0	0.0	6455.0
1704	218	https://weibo.com/1149956613/Ov6DN38Ds?refer_flag=1001030103_	2024-09-02 13:00:00	2	4	10	1	3	4.0	4.0	0.1666666666666666	6455.0
1705	218	https://weibo.com/1149956613/Ov6DN38Ds?refer_flag=1001030103_	2024-09-02 13:00:00	3	0	10	0	3	0.0	0.0	0.0	6455.0
1706	218	https://weibo.com/1149956613/Ov6DN38Ds?refer_flag=1001030103_	2024-09-02 13:00:00	4	2	12	0	3	2.0	0.0	0.0	6455.0
1707	218	https://weibo.com/1149956613/Ov6DN38Ds?refer_flag=1001030103_	2024-09-02 13:00:00	5	0	12	0	3	0.0	0.0	0.0	6455.0
1708	218	https://weibo.com/1149956613/Ov6DN38Ds?refer_flag=1001030103_	2024-09-02 13:00:00	6	0	12	0	3	0.0	0.0	0.0	6455.0
1709	218	https://weibo.com/1149956613/Ov6DN38Ds?refer_flag=1001030103_	2024-09-02 13:00:00	7	0	12	1	4	1.0	0.0	0.0	6455.0
1710	218	https://weibo.com/1149956613/Ov6DN38Ds?refer_flag=1001030103_	2024-09-02 13:00:00	8	0	12	0	4	0.0	0.0	0.0	6455.0
1711	218	https://weibo.com/1149956613/Ov6DN38Ds?refer_flag=1001030103_	2024-09-02 13:00:00	9	0	12	0	4	0.0	0.0	0.0	6455.0
1712	218	https://weibo.com/1149956613/Ov6DN38Ds?refer_flag=1001030103_	2024-09-02 13:00:00	10	0	12	0	4	0.0	0.0	0.0	6455.0
1713	219	https://weibo.com/1149956613/OvMrN1W1K?refer_flag=1001030103_	2024-09-06 23:00:00	1	18	18	14	14	22.0	1.2857142857142858	0.0	4125.0
1714	219	https://weibo.com/1149956613/OvMrN1W1K?refer_flag=1001030103_	2024-09-06 23:00:00	2	2	20	1	15	3.0	2.0	0.0555555555555555	4125.0
1715	219	https://weibo.com/1149956613/OvMrN1W1K?refer_flag=1001030103_	2024-09-06 23:00:00	3	0	20	0	15	0.0	0.0	0.0	4125.0
1716	219	https://weibo.com/1149956613/OvMrN1W1K?refer_flag=1001030103_	2024-09-06 23:00:00	4	0	20	1	16	1.0	0.0	0.0	4125.0
1717	219	https://weibo.com/1149956613/OvMrN1W1K?refer_flag=1001030103_	2024-09-06 23:00:00	5	0	20	0	16	0.0	0.0	0.0	4125.0
1718	219	https://weibo.com/1149956613/OvMrN1W1K?refer_flag=1001030103_	2024-09-06 23:00:00	6	0	20	0	16	0.0	0.0	0.0	4125.0
1719	219	https://weibo.com/1149956613/OvMrN1W1K?refer_flag=1001030103_	2024-09-06 23:00:00	7	0	20	0	16	0.0	0.0	0.0	4125.0
1720	219	https://weibo.com/1149956613/OvMrN1W1K?refer_flag=1001030103_	2024-09-06 23:00:00	8	0	20	0	16	0.0	0.0	0.0	4125.0
1721	219	https://weibo.com/1149956613/OvMrN1W1K?refer_flag=1001030103_	2024-09-06 23:00:00	9	1	21	0	16	1.0	0.0	0.0	4125.0
1722	219	https://weibo.com/1149956613/OvMrN1W1K?refer_flag=1001030103_	2024-09-06 23:00:00	10	0	21	0	16	0.0	0.0	0.0	4125.0
1723	220	https://weibo.com/1149956613/OvYbCpXOr?refer_flag=1001030103_	2024-09-08 05:00:00	1	2	2	0	0	2.0	0.0	0.0	3660.0
1724	220	https://weibo.com/1149956613/OvYbCpXOr?refer_flag=1001030103_	2024-09-08 05:00:00	2	2	4	1	1	2.0	2.0	0.5	3660.0
1725	220	https://weibo.com/1149956613/OvYbCpXOr?refer_flag=1001030103_	2024-09-08 05:00:00	3	1	5	1	2	1.0	1.0	0.5	3660.0
1726	220	https://weibo.com/1149956613/OvYbCpXOr?refer_flag=1001030103_	2024-09-08 05:00:00	4	0	5	1	3	1.0	0.0	1.0	3660.0
1727	220	https://weibo.com/1149956613/OvYbCpXOr?refer_flag=1001030103_	2024-09-08 05:00:00	5	0	5	0	3	0.0	0.0	0.0	3660.0
1728	220	https://weibo.com/1149956613/OvYbCpXOr?refer_flag=1001030103_	2024-09-08 05:00:00	6	1	6	1	4	2.0	1.0	0.0	3660.0
1729	220	https://weibo.com/1149956613/OvYbCpXOr?refer_flag=1001030103_	2024-09-08 05:00:00	7	0	6	0	4	0.0	0.0	0.0	3660.0
1730	220	https://weibo.com/1149956613/OvYbCpXOr?refer_flag=1001030103_	2024-09-08 05:00:00	8	0	6	0	4	0.0	0.0	0.0	3660.0
1731	220	https://weibo.com/1149956613/OvYbCpXOr?refer_flag=1001030103_	2024-09-08 05:00:00	9	0	6	0	4	0.0	0.0	0.0	3660.0
1732	220	https://weibo.com/1149956613/OvYbCpXOr?refer_flag=1001030103_	2024-09-08 05:00:00	10	0	6	0	4	0.0	0.0	0.0	3660.0
1733	221	https://weibo.com/1149956613/OvZphESb8?refer_flag=1001030103_	2024-09-08 08:00:00	1	4	4	4	4	5.0	1.0	0.0	3758.0
1734	221	https://weibo.com/1149956613/OvZphESb8?refer_flag=1001030103_	2024-09-08 08:00:00	2	1	5	1	5	1.0	1.0	0.25	3758.0
1735	221	https://weibo.com/1149956613/OvZphESb8?refer_flag=1001030103_	2024-09-08 08:00:00	3	1	6	1	6	2.0	1.0	1.0	3758.0
1736	221	https://weibo.com/1149956613/OvZphESb8?refer_flag=1001030103_	2024-09-08 08:00:00	4	0	6	1	7	1.0	0.0	1.0	3758.0
1737	221	https://weibo.com/1149956613/OvZphESb8?refer_flag=1001030103_	2024-09-08 08:00:00	5	2	8	1	8	2.0	2.0	0.0	3758.0
1738	221	https://weibo.com/1149956613/OvZphESb8?refer_flag=1001030103_	2024-09-08 08:00:00	6	0	8	1	9	1.0	0.0	0.5	3758.0
1739	221	https://weibo.com/1149956613/OvZphESb8?refer_flag=1001030103_	2024-09-08 08:00:00	7	1	9	0	9	1.0	0.0	0.0	3758.0
1740	221	https://weibo.com/1149956613/OvZphESb8?refer_flag=1001030103_	2024-09-08 08:00:00	8	0	9	0	9	0.0	0.0	0.0	3758.0
1741	221	https://weibo.com/1149956613/OvZphESb8?refer_flag=1001030103_	2024-09-08 08:00:00	9	1	10	0	9	1.0	0.0	0.0	3758.0
1742	221	https://weibo.com/1149956613/OvZphESb8?refer_flag=1001030103_	2024-09-08 08:00:00	10	0	10	0	9	0.0	0.0	0.0	3758.0
1743	222	https://weibo.com/1149956613/OwDEMmsfg?refer_flag=1001030103_	2024-09-12 15:00:00	1	12	12	9	9	14.0	1.3333333333333333	0.0	1455.0
1744	223	https://weibo.com/1149956613/OwDxcqVNh?refer_flag=1001030103_	2024-09-12 14:00:00	1	2	2	1	1	3.0	2.0	0.0	1344.0
1745	223	https://weibo.com/1149956613/OwDxcqVNh?refer_flag=1001030103_	2024-09-12 14:00:00	2	1	3	0	1	1.0	0.0	0.0	1344.0
1746	223	https://weibo.com/1149956613/OwDxcqVNh?refer_flag=1001030103_	2024-09-12 14:00:00	3	0	3	0	1	0.0	0.0	0.0	1344.0
1747	223	https://weibo.com/1149956613/OwDxcqVNh?refer_flag=1001030103_	2024-09-12 14:00:00	4	2	5	1	2	3.0	2.0	0.0	1344.0
1748	223	https://weibo.com/1149956613/OwDxcqVNh?refer_flag=1001030103_	2024-09-12 14:00:00	5	1	6	0	2	1.0	0.0	0.0	1344.0
1749	223	https://weibo.com/1149956613/OwDxcqVNh?refer_flag=1001030103_	2024-09-12 14:00:00	6	0	6	0	2	0.0	0.0	0.0	1344.0
1750	223	https://weibo.com/1149956613/OwDxcqVNh?refer_flag=1001030103_	2024-09-12 14:00:00	7	1	7	1	3	2.0	1.0	0.0	1344.0
1751	223	https://weibo.com/1149956613/OwDxcqVNh?refer_flag=1001030103_	2024-09-12 14:00:00	8	1	8	0	3	1.0	0.0	0.0	1344.0
1752	223	https://weibo.com/1149956613/OwDxcqVNh?refer_flag=1001030103_	2024-09-12 14:00:00	9	0	8	0	3	0.0	0.0	0.0	1344.0
1753	223	https://weibo.com/1149956613/OwDxcqVNh?refer_flag=1001030103_	2024-09-12 14:00:00	10	0	8	0	3	0.0	0.0	0.0	1344.0
1754	224	https://weibo.com/1149956613/OwVmwrZUN?refer_flag=1001030103_	2024-09-14 12:00:00	1	13	13	3	3	16.0	4.333333333333333	0.0	1270.0
1755	224	https://weibo.com/1149956613/OwVmwrZUN?refer_flag=1001030103_	2024-09-14 12:00:00	2	1	14	1	4	1.0	1.0	0.0769230769230769	1270.0
1756	224	https://weibo.com/1149956613/OwVmwrZUN?refer_flag=1001030103_	2024-09-14 12:00:00	3	3	17	0	4	3.0	0.0	0.0	1270.0
1757	224	https://weibo.com/1149956613/OwVmwrZUN?refer_flag=1001030103_	2024-09-14 12:00:00	4	0	17	0	4	0.0	0.0	0.0	1270.0
1758	224	https://weibo.com/1149956613/OwVmwrZUN?refer_flag=1001030103_	2024-09-14 12:00:00	5	0	17	0	4	0.0	0.0	0.0	1270.0
1759	224	https://weibo.com/1149956613/OwVmwrZUN?refer_flag=1001030103_	2024-09-14 12:00:00	6	0	17	0	4	0.0	0.0	0.0	1270.0
1760	224	https://weibo.com/1149956613/OwVmwrZUN?refer_flag=1001030103_	2024-09-14 12:00:00	7	0	17	0	4	0.0	0.0	0.0	1270.0
1761	224	https://weibo.com/1149956613/OwVmwrZUN?refer_flag=1001030103_	2024-09-14 12:00:00	8	0	17	0	4	0.0	0.0	0.0	1270.0
1762	224	https://weibo.com/1149956613/OwVmwrZUN?refer_flag=1001030103_	2024-09-14 12:00:00	9	0	17	0	4	0.0	0.0	0.0	1270.0
1763	224	https://weibo.com/1149956613/OwVmwrZUN?refer_flag=1001030103_	2024-09-14 12:00:00	10	1	18	0	4	1.0	0.0	0.0	1270.0
1764	225	https://weibo.com/1149956613/OwwFBg7ib?refer_flag=1001030103_	2024-09-11 21:00:00	1	8	8	9	9	9.0	0.8888888888888888	0.0	1676.0
1765	226	https://weibo.com/1151243311/OvgJclYq4?refer_flag=1001030103_	2024-09-03 14:00:00	1	20	20	8	8	27.0	2.5	0.0	5856.0
1766	226	https://weibo.com/1151243311/OvgJclYq4?refer_flag=1001030103_	2024-09-03 14:00:00	2	6	26	10	18	16.0	0.6	0.5	5856.0
1767	226	https://weibo.com/1151243311/OvgJclYq4?refer_flag=1001030103_	2024-09-03 14:00:00	3	4	30	3	21	7.0	1.3333333333333333	0.5	5856.0
1768	226	https://weibo.com/1151243311/OvgJclYq4?refer_flag=1001030103_	2024-09-03 14:00:00	4	1	31	1	22	2.0	1.0	0.25	5856.0
1769	226	https://weibo.com/1151243311/OvgJclYq4?refer_flag=1001030103_	2024-09-03 14:00:00	5	0	31	0	22	0.0	0.0	0.0	5856.0
1770	226	https://weibo.com/1151243311/OvgJclYq4?refer_flag=1001030103_	2024-09-03 14:00:00	6	0	31	2	24	2.0	0.0	0.0	5856.0
1771	227	https://weibo.com/1151243311/Ox75Im3A6?refer_flag=1001030103_	2024-09-15 17:00:00	1	6	6	6	6	9.0	1.0	0.0	94.0
1772	227	https://weibo.com/1151243311/Ox75Im3A6?refer_flag=1001030103_	2024-09-15 17:00:00	2	14	20	5	11	12.0	2.8	0.8333333333333334	94.0
1773	227	https://weibo.com/1151243311/Ox75Im3A6?refer_flag=1001030103_	2024-09-15 17:00:00	3	0	20	2	13	2.0	0.0	0.1428571428571428	94.0
1774	227	https://weibo.com/1151243311/Ox75Im3A6?refer_flag=1001030103_	2024-09-15 17:00:00	4	2	22	4	17	6.0	0.5	0.0	94.0
1775	227	https://weibo.com/1151243311/Ox75Im3A6?refer_flag=1001030103_	2024-09-15 17:00:00	5	1	23	1	18	2.0	1.0	0.5	94.0
1776	227	https://weibo.com/1151243311/Ox75Im3A6?refer_flag=1001030103_	2024-09-15 17:00:00	6	0	23	3	21	3.0	0.0	3.0	94.0
1777	227	https://weibo.com/1151243311/Ox75Im3A6?refer_flag=1001030103_	2024-09-15 17:00:00	7	0	23	2	23	2.0	0.0	0.0	94.0
1778	227	https://weibo.com/1151243311/Ox75Im3A6?refer_flag=1001030103_	2024-09-15 17:00:00	8	0	23	2	25	2.0	0.0	0.0	94.0
1779	227	https://weibo.com/1151243311/Ox75Im3A6?refer_flag=1001030103_	2024-09-15 17:00:00	9	1	24	0	25	1.0	0.0	0.0	94.0
1780	227	https://weibo.com/1151243311/Ox75Im3A6?refer_flag=1001030103_	2024-09-15 17:00:00	10	0	24	0	25	0.0	0.0	0.0	94.0
1781	228	https://weibo.com/1153732441/OvGuki68M?refer_flag=1001030103_	2024-09-06 08:00:00	1	0	0	0	0	0.0	0.0	0.0	4647.0	0.0
1782	228	https://weibo.com/1153732441/OvGuki68M?refer_flag=1001030103_	2024-09-06 08:00:00	2	2	2	0	0	1.0	0.0	0.0	4647.0	0.0
1783	228	https://weibo.com/1153732441/OvGuki68M?refer_flag=1001030103_	2024-09-06 08:00:00	3	0	2	0	0	0.0	0.0	0.0	4647.0	0.0
1784	228	https://weibo.com/1153732441/OvGuki68M?refer_flag=1001030103_	2024-09-06 08:00:00	4	1	3	0	0	1.0	0.0	0.0	4647.0	0.0
1785	228	https://weibo.com/1153732441/OvGuki68M?refer_flag=1001030103_	2024-09-06 08:00:00	5	2	5	2	2	3.0	1.0	2.0	4647.0	0.2
1786	228	https://weibo.com/1153732441/OvGuki68M?refer_flag=1001030103_	2024-09-06 08:00:00	6	0	5	0	2	0.0	0.0	0.0	4647.0	0.2
1787	228	https://weibo.com/1153732441/OvGuki68M?refer_flag=1001030103_	2024-09-06 08:00:00	7	0	5	0	2	0.0	0.0	0.0	4647.0	0.2
1788	228	https://weibo.com/1153732441/OvGuki68M?refer_flag=1001030103_	2024-09-06 08:00:00	8	0	5	0	2	0.0	0.0	0.0	4647.0	0.2
1789	228	https://weibo.com/1153732441/OvGuki68M?refer_flag=1001030103_	2024-09-06 08:00:00	9	1	6	1	3	1.0	1.0	0.0	4647.0	0.3333333333333333
1790	228	https://weibo.com/1153732441/OvGuki68M?refer_flag=1001030103_	2024-09-06 08:00:00	10	0	6	0	3	0.0	0.0	0.0	4647.0	0.3333333333333333
1791	229	https://weibo.com/1153732441/OvjkZutu6?refer_flag=1001030103_	2024-09-03 21:00:00	1	0	0	0	0	0.0	0.0	0.0	5699.0
1792	229	https://weibo.com/1153732441/OvjkZutu6?refer_flag=1001030103_	2024-09-03 21:00:00	2	0	0	0	0	0.0	0.0	0.0	5699.0
1793	229	https://weibo.com/1153732441/OvjkZutu6?refer_flag=1001030103_	2024-09-03 21:00:00	3	0	0	0	0	0.0	0.0	0.0	5699.0
1794	229	https://weibo.com/1153732441/OvjkZutu6?refer_flag=1001030103_	2024-09-03 21:00:00	4	0	0	0	0	0.0	0.0	0.0	5699.0
1795	229	https://weibo.com/1153732441/OvjkZutu6?refer_flag=1001030103_	2024-09-03 21:00:00	5	0	0	0	0	0.0	0.0	0.0	5699.0
1796	229	https://weibo.com/1153732441/OvjkZutu6?refer_flag=1001030103_	2024-09-03 21:00:00	6	0	0	0	0	0.0	0.0	0.0	5699.0
1797	229	https://weibo.com/1153732441/OvjkZutu6?refer_flag=1001030103_	2024-09-03 21:00:00	7	0	0	0	0	0.0	0.0	0.0	5699.0
1798	229	https://weibo.com/1153732441/OvjkZutu6?refer_flag=1001030103_	2024-09-03 21:00:00	8	0	0	0	0	0.0	0.0	0.0	5699.0
1799	229	https://weibo.com/1153732441/OvjkZutu6?refer_flag=1001030103_	2024-09-03 21:00:00	9	0	0	0	0	0.0	0.0	0.0	5699.0
1800	229	https://weibo.com/1153732441/OvjkZutu6?refer_flag=1001030103_	2024-09-03 21:00:00	10	0	0	0	0	0.0	0.0	0.0	5699.0
1801	230	https://weibo.com/1153732441/OwCfb3Z82?refer_flag=1001030103_	2024-09-12 11:00:00	1	2	2	0	0	1.0	0.0	0.0	1485.0	0.0
1802	230	https://weibo.com/1153732441/OwCfb3Z82?refer_flag=1001030103_	2024-09-12 11:00:00	2	0	2	0	0	0.0	0.0	0.0	1485.0	0.0
1803	230	https://weibo.com/1153732441/OwCfb3Z82?refer_flag=1001030103_	2024-09-12 11:00:00	3	0	2	0	0	0.0	0.0	0.0	1485.0	0.0
1804	230	https://weibo.com/1153732441/OwCfb3Z82?refer_flag=1001030103_	2024-09-12 11:00:00	4	0	2	0	0	0.0	0.0	0.0	1485.0	0.0
1805	230	https://weibo.com/1153732441/OwCfb3Z82?refer_flag=1001030103_	2024-09-12 11:00:00	5	0	2	0	0	0.0	0.0	0.0	1485.0	0.0
1806	230	https://weibo.com/1153732441/OwCfb3Z82?refer_flag=1001030103_	2024-09-12 11:00:00	6	0	2	0	0	0.0	0.0	0.0	1485.0	0.0
1807	230	https://weibo.com/1153732441/OwCfb3Z82?refer_flag=1001030103_	2024-09-12 11:00:00	7	0	2	0	0	0.0	0.0	0.0	1485.0	0.0
1808	230	https://weibo.com/1153732441/OwCfb3Z82?refer_flag=1001030103_	2024-09-12 11:00:00	8	0	2	0	0	0.0	0.0	0.0	1485.0	0.0
1809	230	https://weibo.com/1153732441/OwCfb3Z82?refer_flag=1001030103_	2024-09-12 11:00:00	9	0	2	0	0	0.0	0.0	0.0	1485.0	0.0
1810	230	https://weibo.com/1153732441/OwCfb3Z82?refer_flag=1001030103_	2024-09-12 11:00:00	10	0	2	0	0	0.0	0.0	0.0	1485.0	0.0
1821	232	https://weibo.com/1154814271/OwWUPAamO?refer_flag=1001030103_	2024-09-06 15:00:00	1	0	0	30	30	30.0	0.0	0.0	432.0
1822	233	https://weibo.com/1154814715/OvJfCr4Vm?refer_flag=1001030103_	2024-09-06 15:00:00	1	0	0	1	1	1.0	0.0	0.0	4305.0
1823	233	https://weibo.com/1154814715/OvJfCr4Vm?refer_flag=1001030103_	2024-09-06 15:00:00	2	0	0	2	3	2.0	0.0	0.0	4305.0	1.0
1824	233	https://weibo.com/1154814715/OvJfCr4Vm?refer_flag=1001030103_	2024-09-06 15:00:00	3	1	1	1	4	1.0	1.0	0.0	4305.0	1.0
1825	233	https://weibo.com/1154814715/OvJfCr4Vm?refer_flag=1001030103_	2024-09-06 15:00:00	4	0	1	0	4	0.0	0.0	0.0	4305.0	1.0
1826	233	https://weibo.com/1154814715/OvJfCr4Vm?refer_flag=1001030103_	2024-09-06 15:00:00	5	0	1	0	4	0.0	0.0	0.0	4305.0	1.0
1827	233	https://weibo.com/1154814715/OvJfCr4Vm?refer_flag=1001030103_	2024-09-06 15:00:00	6	0	1	0	4	0.0	0.0	0.0	4305.0	1.0
1828	233	https://weibo.com/1154814715/OvJfCr4Vm?refer_flag=1001030103_	2024-09-06 15:00:00	7	0	1	0	4	0.0	0.0	0.0	4305.0	1.0
1829	233	https://weibo.com/1154814715/OvJfCr4Vm?refer_flag=1001030103_	2024-09-06 15:00:00	8	0	1	0	4	0.0	0.0	0.0	4305.0	1.0
1830	233	https://weibo.com/1154814715/OvJfCr4Vm?refer_flag=1001030103_	2024-09-06 15:00:00	9	0	1	0	4	0.0	0.0	0.0	4305.0	1.0
1831	233	https://weibo.com/1154814715/OvJfCr4Vm?refer_flag=1001030103_	2024-09-06 15:00:00	10	0	1	0	4	0.0	0.0	0.0	4305.0	1.0
1832	234	https://weibo.com/1154814715/Ovqcw2lg3?refer_flag=1001030103_	2024-09-12 12:00:00	1	0	0	2	2	2.0	0.0	0.0	5320.0
1833	235	https://weibo.com/1154814715/OwCEC5jI8?refer_flag=1001030103_	2024-09-12 12:00:00	1	4	4	3	3	7.0	1.3333333333333333	0.0	1556.0	0.5
1834	235	https://weibo.com/1154814715/OwCEC5jI8?refer_flag=1001030103_	2024-09-12 12:00:00	2	0	4	2	5	2.0	0.0	0.5	1556.0	0.3333333333333333
1835	235	https://weibo.com/1154814715/OwCEC5jI8?refer_flag=1001030103_	2024-09-12 12:00:00	3	2	6	1	6	3.0	2.0	0.0	1556.0	0.3333333333333333
1836	235	https://weibo.com/1154814715/OwCEC5jI8?refer_flag=1001030103_	2024-09-12 12:00:00	4	0	6	0	6	0.0	0.0	0.0	1556.0	0.3333333333333333
1837	235	https://weibo.com/1154814715/OwCEC5jI8?refer_flag=1001030103_	2024-09-12 12:00:00	5	0	6	0	6	0.0	0.0	0.0	1556.0	0.2857142857142857
1838	235	https://weibo.com/1154814715/OwCEC5jI8?refer_flag=1001030103_	2024-09-12 12:00:00	6	1	7	0	6	1.0	0.0	0.0	1556.0	0.2857142857142857
1839	235	https://weibo.com/1154814715/OwCEC5jI8?refer_flag=1001030103_	2024-09-12 12:00:00	7	0	7	0	6	0.0	0.0	0.0	1556.0	0.2857142857142857
1840	235	https://weibo.com/1154814715/OwCEC5jI8?refer_flag=1001030103_	2024-09-12 12:00:00	8	0	7	0	6	0.0	0.0	0.0	1556.0	0.2857142857142857
1841	235	https://weibo.com/1154814715/OwCEC5jI8?refer_flag=1001030103_	2024-09-12 12:00:00	9	0	7	1	7	1.0	0.0	0.0	1556.0	0.2857142857142857
1842	235	https://weibo.com/1154814715/OwCEC5jI8?refer_flag=1001030103_	2024-09-12 12:00:00	10	0	7	0	7	0.0	0.0	0.0	1556.0	0.2857142857142857
1843	236	https://weibo.com/1154814715/OwCuICA0c?refer_flag=1001030103_	2024-09-12 12:00:00	1	5	5	1	1	6.0	5.0	0.0	1528.0	0.3333333333333333
1844	236	https://weibo.com/1154814715/OwCuICA0c?refer_flag=1001030103_	2024-09-12 12:00:00	2	1	6	0	1	1.0	0.0	0.0	1528.0	0.3333333333333333
1845	236	https://weibo.com/1154814715/OwCuICA0c?refer_flag=1001030103_	2024-09-12 12:00:00	3	0	6	1	2	1.0	0.0	1.0	1528.0	0.3333333333333333
1846	236	https://weibo.com/1154814715/OwCuICA0c?refer_flag=1001030103_	2024-09-12 12:00:00	4	0	6	0	2	0.0	0.0	0.0	1528.0	0.3333333333333333
1847	236	https://weibo.com/1154814715/OwCuICA0c?refer_flag=1001030103_	2024-09-12 12:00:00	5	0	6	0	2	0.0	0.0	0.0	1528.0	0.3333333333333333
1848	236	https://weibo.com/1154814715/OwCuICA0c?refer_flag=1001030103_	2024-09-12 12:00:00	6	0	6	0	2	0.0	0.0	0.0	1528.0	0.3333333333333333
1849	236	https://weibo.com/1154814715/OwCuICA0c?refer_flag=1001030103_	2024-09-12 12:00:00	7	0	6	1	3	1.0	0.0	0.0	1528.0	0.3333333333333333
1850	236	https://weibo.com/1154814715/OwCuICA0c?refer_flag=1001030103_	2024-09-12 12:00:00	8	1	7	0	3	1.0	0.0	0.0	1528.0	0.3333333333333333
1851	236	https://weibo.com/1154814715/OwCuICA0c?refer_flag=1001030103_	2024-09-12 12:00:00	9	0	7	0	3	0.0	0.0	0.0	1528.0	0.3333333333333333
1852	236	https://weibo.com/1154814715/OwCuICA0c?refer_flag=1001030103_	2024-09-12 12:00:00	10	0	7	0	3	0.0	0.0	0.0	1528.0	0.3333333333333333
1853	237	https://weibo.com/1154814715/OwKBWeT3M?refer_flag=1001030103_	2024-09-13 08:00:00	1	2	2	15	15	12.0	0.1333333333333333	0.0	1230.0	0.5
1854	237	https://weibo.com/1154814715/OwKBWeT3M?refer_flag=1001030103_	2024-09-13 08:00:00	2	1	3	11	26	8.0	0.0909090909090909	5.5	1230.0	0.6666666666666666
1855	237	https://weibo.com/1154814715/OwKBWeT3M?refer_flag=1001030103_	2024-09-13 08:00:00	3	0	3	0	26	0.0	0.0	0.0	1230.0	0.6666666666666666
1856	237	https://weibo.com/1154814715/OwKBWeT3M?refer_flag=1001030103_	2024-09-13 08:00:00	4	0	3	1	27	1.0	0.0	0.0	1230.0	0.6666666666666666
1857	237	https://weibo.com/1154814715/OwKBWeT3M?refer_flag=1001030103_	2024-09-13 08:00:00	5	0	3	0	27	0.0	0.0	0.0	1230.0	0.6666666666666666
1858	237	https://weibo.com/1154814715/OwKBWeT3M?refer_flag=1001030103_	2024-09-13 08:00:00	6	1	4	0	27	1.0	0.0	0.0	1230.0	0.75
1859	237	https://weibo.com/1154814715/OwKBWeT3M?refer_flag=1001030103_	2024-09-13 08:00:00	7	0	4	0	27	0.0	0.0	0.0	1230.0	0.75
1860	237	https://weibo.com/1154814715/OwKBWeT3M?refer_flag=1001030103_	2024-09-13 08:00:00	8	0	4	0	27	0.0	0.0	0.0	1230.0	0.75
1861	237	https://weibo.com/1154814715/OwKBWeT3M?refer_flag=1001030103_	2024-09-13 08:00:00	9	0	4	0	27	0.0	0.0	0.0	1230.0	0.75
1862	237	https://weibo.com/1154814715/OwKBWeT3M?refer_flag=1001030103_	2024-09-13 08:00:00	10	0	4	0	27	0.0	0.0	0.0	1230.0	0.75
1863	238	https://weibo.com/1154814715/OwLJcfSOn?refer_flag=1001030103_	2024-09-13 11:00:00	1	9	9	2	2	10.0	4.5	0.0	1037.0	0.4444444444444444
1864	238	https://weibo.com/1154814715/OwLJcfSOn?refer_flag=1001030103_	2024-09-13 11:00:00	2	5	14	0	2	5.0	0.0	0.0	1037.0	0.5833333333333334
1865	238	https://weibo.com/1154814715/OwLJcfSOn?refer_flag=1001030103_	2024-09-13 11:00:00	3	1	15	0	2	1.0	0.0	0.0	1037.0	0.5833333333333334
1866	238	https://weibo.com/1154814715/OwLJcfSOn?refer_flag=1001030103_	2024-09-13 11:00:00	4	0	15	0	2	0.0	0.0	0.0	1037.0	0.5384615384615384
1867	238	https://weibo.com/1154814715/OwLJcfSOn?refer_flag=1001030103_	2024-09-13 11:00:00	5	2	17	0	2	2.0	0.0	0.0	1037.0	0.5384615384615384
1868	238	https://weibo.com/1154814715/OwLJcfSOn?refer_flag=1001030103_	2024-09-13 11:00:00	6	0	17	0	2	0.0	0.0	0.0	1037.0	0.5384615384615384
1869	238	https://weibo.com/1154814715/OwLJcfSOn?refer_flag=1001030103_	2024-09-13 11:00:00	7	0	17	0	2	0.0	0.0	0.0	1037.0	0.5384615384615384
1870	238	https://weibo.com/1154814715/OwLJcfSOn?refer_flag=1001030103_	2024-09-13 11:00:00	8	1	18	0	2	1.0	0.0	0.0	1037.0	0.5
1871	238	https://weibo.com/1154814715/OwLJcfSOn?refer_flag=1001030103_	2024-09-13 11:00:00	9	0	18	0	2	0.0	0.0	0.0	1037.0	0.5
1872	238	https://weibo.com/1154814715/OwLJcfSOn?refer_flag=1001030103_	2024-09-13 11:00:00	10	0	18	0	2	0.0	0.0	0.0	1037.0	0.5
1873	239	https://weibo.com/1154814715/OwUXxCCjo?refer_flag=1001030103_	2024-09-14 11:00:00	1	1	1	1	1	2.0	1.0	0.0	1012.0	1.0
1874	239	https://weibo.com/1154814715/OwUXxCCjo?refer_flag=1001030103_	2024-09-14 11:00:00	2	0	1	1	2	1.0	0.0	1.0	1012.0	0.6666666666666666
1875	239	https://weibo.com/1154814715/OwUXxCCjo?refer_flag=1001030103_	2024-09-14 11:00:00	3	1	2	0	2	1.0	0.0	0.0	1012.0	0.6666666666666666
1876	239	https://weibo.com/1154814715/OwUXxCCjo?refer_flag=1001030103_	2024-09-14 11:00:00	4	0	2	0	2	0.0	0.0	0.0	1012.0	0.6666666666666666
1877	239	https://weibo.com/1154814715/OwUXxCCjo?refer_flag=1001030103_	2024-09-14 11:00:00	5	0	2	0	2	0.0	0.0	0.0	1012.0	0.6666666666666666
1878	239	https://weibo.com/1154814715/OwUXxCCjo?refer_flag=1001030103_	2024-09-14 11:00:00	6	0	2	0	2	0.0	0.0	0.0	1012.0	0.6666666666666666
1879	239	https://weibo.com/1154814715/OwUXxCCjo?refer_flag=1001030103_	2024-09-14 11:00:00	7	0	2	0	2	0.0	0.0	0.0	1012.0	0.6666666666666666
1880	239	https://weibo.com/1154814715/OwUXxCCjo?refer_flag=1001030103_	2024-09-14 11:00:00	8	0	2	0	2	0.0	0.0	0.0	1012.0	0.6666666666666666
1881	239	https://weibo.com/1154814715/OwUXxCCjo?refer_flag=1001030103_	2024-09-14 11:00:00	9	0	2	0	2	0.0	0.0	0.0	1012.0	0.6666666666666666
1882	239	https://weibo.com/1154814715/OwUXxCCjo?refer_flag=1001030103_	2024-09-14 11:00:00	10	0	2	0	2	0.0	0.0	0.0	1012.0	0.75
1883	240	https://weibo.com/1154814715/Owa0Z0ZQy?refer_flag=1001030103_	2024-09-09 11:00:00	1	2	2	0	0	2.0	0.0	0.0	3347.0	0.3333333333333333
1884	240	https://weibo.com/1154814715/Owa0Z0ZQy?refer_flag=1001030103_	2024-09-09 11:00:00	2	2	4	0	0	2.0	0.0	0.0	3347.0	0.3333333333333333
1885	240	https://weibo.com/1154814715/Owa0Z0ZQy?refer_flag=1001030103_	2024-09-09 11:00:00	3	1	5	0	0	1.0	0.0	0.0	3347.0	0.25
1886	240	https://weibo.com/1154814715/Owa0Z0ZQy?refer_flag=1001030103_	2024-09-09 11:00:00	4	0	5	0	0	0.0	0.0	0.0	3347.0	0.25
1887	240	https://weibo.com/1154814715/Owa0Z0ZQy?refer_flag=1001030103_	2024-09-09 11:00:00	5	1	6	1	1	1.0	1.0	0.0	3347.0	0.4
1888	240	https://weibo.com/1154814715/Owa0Z0ZQy?refer_flag=1001030103_	2024-09-09 11:00:00	6	0	6	0	1	0.0	0.0	0.0	3347.0	0.3333333333333333
1889	240	https://weibo.com/1154814715/Owa0Z0ZQy?refer_flag=1001030103_	2024-09-09 11:00:00	7	1	7	0	1	1.0	0.0	0.0	3347.0	0.42857142857142855
1890	240	https://weibo.com/1154814715/Owa0Z0ZQy?refer_flag=1001030103_	2024-09-09 11:00:00	8	3	10	0	1	3.0	0.0	0.0	3347.0	0.3333333333333333
1891	240	https://weibo.com/1154814715/Owa0Z0ZQy?refer_flag=1001030103_	2024-09-09 11:00:00	9	0	10	0	1	0.0	0.0	0.0	3347.0	0.3333333333333333
1892	240	https://weibo.com/1154814715/Owa0Z0ZQy?refer_flag=1001030103_	2024-09-09 11:00:00	10	1	11	0	1	1.0	0.0	0.0	3347.0	0.4
1893	241	https://weibo.com/1154814715/Owup7yX9g?refer_flag=1001030103_	2024-09-11 15:00:00	1	1	1	0	0	1.0	0.0	0.0	2014.0	0.5
1894	241	https://weibo.com/1154814715/Owup7yX9g?refer_flag=1001030103_	2024-09-11 15:00:00	2	1	2	0	0	1.0	0.0	0.0	2014.0	0.5
1895	241	https://weibo.com/1154814715/Owup7yX9g?refer_flag=1001030103_	2024-09-11 15:00:00	3	0	2	0	0	0.0	0.0	0.0	2014.0	0.5
1896	241	https://weibo.com/1154814715/Owup7yX9g?refer_flag=1001030103_	2024-09-11 15:00:00	4	0	2	1	1	1.0	0.0	0.0	2014.0	0.5
1897	241	https://weibo.com/1154814715/Owup7yX9g?refer_flag=1001030103_	2024-09-11 15:00:00	5	0	2	0	1	0.0	0.0	0.0	2014.0	0.5
1898	241	https://weibo.com/1154814715/Owup7yX9g?refer_flag=1001030103_	2024-09-11 15:00:00	6	0	2	0	1	0.0	0.0	0.0	2014.0	0.3333333333333333
1899	241	https://weibo.com/1154814715/Owup7yX9g?refer_flag=1001030103_	2024-09-11 15:00:00	7	1	3	0	1	1.0	0.0	0.0	2014.0	0.3333333333333333
1900	242	https://weibo.com/1154814715/Ox4m47A0a?refer_flag=1001030103_	2024-09-15 11:00:00	1	2	2	0	0	2.0	0.0	0.0	327.0
1901	242	https://weibo.com/1154814715/Ox4m47A0a?refer_flag=1001030103_	2024-09-15 11:00:00	2	2	4	0	0	2.0	0.0	0.0	327.0
1902	242	https://weibo.com/1154814715/Ox4m47A0a?refer_flag=1001030103_	2024-09-15 11:00:00	3	2	6	0	0	2.0	0.0	0.0	327.0
1903	242	https://weibo.com/1154814715/Ox4m47A0a?refer_flag=1001030103_	2024-09-15 11:00:00	4	1	7	0	0	1.0	0.0	0.0	327.0
1904	242	https://weibo.com/1154814715/Ox4m47A0a?refer_flag=1001030103_	2024-09-15 11:00:00	5	2	9	0	0	2.0	0.0	0.0	327.0
1905	242	https://weibo.com/1154814715/Ox4m47A0a?refer_flag=1001030103_	2024-09-15 11:00:00	6	3	12	0	0	3.0	0.0	0.0	327.0
1906	242	https://weibo.com/1154814715/Ox4m47A0a?refer_flag=1001030103_	2024-09-15 11:00:00	7	8	20	1	1	7.0	8.0	0.3333333333333333	327.0
1907	242	https://weibo.com/1154814715/Ox4m47A0a?refer_flag=1001030103_	2024-09-15 11:00:00	8	3	23	0	1	3.0	0.0	0.0	327.0
1908	242	https://weibo.com/1154814715/Ox4m47A0a?refer_flag=1001030103_	2024-09-15 11:00:00	9	1	24	0	1	1.0	0.0	0.0	327.0
1909	242	https://weibo.com/1154814715/Ox4m47A0a?refer_flag=1001030103_	2024-09-15 11:00:00	10	1	25	0	1	1.0	0.0	0.0	327.0
1920	244	https://weibo.com/1156281873/Ovx6VBOJx?refer_flag=1001030103_	2024-09-05 08:00:00	1	4	4	0	0	4.0	0.0	0.0	5069.0	0.7142857142857143
1921	244	https://weibo.com/1156281873/Ovx6VBOJx?refer_flag=1001030103_	2024-09-05 08:00:00	2	4	8	6	6	7.0	0.6666666666666666	1.5	5069.0	0.6
1922	244	https://weibo.com/1156281873/Ovx6VBOJx?refer_flag=1001030103_	2024-09-05 08:00:00	3	2	10	0	6	2.0	0.0	0.0	5069.0	0.6
1923	244	https://weibo.com/1156281873/Ovx6VBOJx?refer_flag=1001030103_	2024-09-05 08:00:00	4	0	10	0	6	0.0	0.0	0.0	5069.0	0.6
1924	244	https://weibo.com/1156281873/Ovx6VBOJx?refer_flag=1001030103_	2024-09-05 08:00:00	5	0	10	0	6	0.0	0.0	0.0	5069.0	0.6363636363636364
1925	244	https://weibo.com/1156281873/Ovx6VBOJx?refer_flag=1001030103_	2024-09-05 08:00:00	6	1	11	1	7	1.0	1.0	0.0	5069.0	0.6363636363636364
1926	245	https://weibo.com/1156281873/OwrLYbsJy?refer_flag=1001030103_	2024-09-11 08:00:00	1	4	4	0	0	4.0	0.0	0.0	2319.0	0.25
1927	245	https://weibo.com/1156281873/OwrLYbsJy?refer_flag=1001030103_	2024-09-11 08:00:00	2	3	7	1	1	3.0	3.0	0.25	2319.0	0.42857142857142855
1928	245	https://weibo.com/1156281873/OwrLYbsJy?refer_flag=1001030103_	2024-09-11 08:00:00	3	0	7	0	1	0.0	0.0	0.0	2319.0	0.42857142857142855
1929	245	https://weibo.com/1156281873/OwrLYbsJy?refer_flag=1001030103_	2024-09-11 08:00:00	4	1	8	1	2	2.0	1.0	0.0	2319.0	0.375
1930	245	https://weibo.com/1156281873/OwrLYbsJy?refer_flag=1001030103_	2024-09-11 08:00:00	5	0	8	0	2	0.0	0.0	0.0	2319.0	0.375
1931	245	https://weibo.com/1156281873/OwrLYbsJy?refer_flag=1001030103_	2024-09-11 08:00:00	6	0	8	1	3	1.0	0.0	0.0	2319.0	0.375
1932	245	https://weibo.com/1156281873/OwrLYbsJy?refer_flag=1001030103_	2024-09-11 08:00:00	7	1	9	0	3	1.0	0.0	0.0	2319.0	0.5
1933	245	https://weibo.com/1156281873/OwrLYbsJy?refer_flag=1001030103_	2024-09-11 08:00:00	8	1	10	0	3	1.0	0.0	0.0	2319.0	0.5
1934	245	https://weibo.com/1156281873/OwrLYbsJy?refer_flag=1001030103_	2024-09-11 08:00:00	9	0	10	0	3	0.0	0.0	0.0	2319.0	0.5
1935	245	https://weibo.com/1156281873/OwrLYbsJy?refer_flag=1001030103_	2024-09-11 08:00:00	10	0	10	0	3	0.0	0.0	0.0	2319.0	0.5
1936	246	https://weibo.com/1157502503/OworP5lYa?refer_flag=1001030103_	2024-09-11 00:00:00	1	2	2	4	4	5.0	0.5	0.0	2274.0	0.0
1937	246	https://weibo.com/1157502503/OworP5lYa?refer_flag=1001030103_	2024-09-11 00:00:00	2	0	2	2	6	2.0	0.0	1.0	2274.0	0.0
1938	246	https://weibo.com/1157502503/OworP5lYa?refer_flag=1001030103_	2024-09-11 00:00:00	3	0	2	0	6	0.0	0.0	0.0	2274.0	0.0
1939	246	https://weibo.com/1157502503/OworP5lYa?refer_flag=1001030103_	2024-09-11 00:00:00	4	0	2	0	6	0.0	0.0	0.0	2274.0	0.0
1940	246	https://weibo.com/1157502503/OworP5lYa?refer_flag=1001030103_	2024-09-11 00:00:00	5	0	2	0	6	0.0	0.0	0.0	2274.0	0.0
1941	246	https://weibo.com/1157502503/OworP5lYa?refer_flag=1001030103_	2024-09-11 00:00:00	6	0	2	0	6	0.0	0.0	0.0	2274.0	0.0
1942	246	https://weibo.com/1157502503/OworP5lYa?refer_flag=1001030103_	2024-09-11 00:00:00	7	0	2	1	7	1.0	0.0	0.0	2274.0	0.0
1943	246	https://weibo.com/1157502503/OworP5lYa?refer_flag=1001030103_	2024-09-11 00:00:00	8	1	3	1	8	2.0	1.0	0.0	2274.0	0.25
1944	246	https://weibo.com/1157502503/OworP5lYa?refer_flag=1001030103_	2024-09-11 00:00:00	9	1	4	2	10	3.0	0.5	2.0	2274.0	0.25
1945	246	https://weibo.com/1157502503/OworP5lYa?refer_flag=1001030103_	2024-09-11 00:00:00	10	0	4	2	12	2.0	0.0	2.0	2274.0	0.25
1946	247	https://weibo.com/1157539917/OvKgyprhT?refer_flag=1001030103_	2024-09-06 18:00:00	1	5	5	3	3	4.0	1.6666666666666667	0.0	4252.0	0.8333333333333334
1947	247	https://weibo.com/1157539917/OvKgyprhT?refer_flag=1001030103_	2024-09-06 18:00:00	2	3	8	2	5	2.0	1.5	0.4	4252.0	0.5833333333333334
1948	247	https://weibo.com/1157539917/OvKgyprhT?refer_flag=1001030103_	2024-09-06 18:00:00	3	4	12	1	6	4.0	4.0	0.3333333333333333	4252.0	0.5555555555555556
1949	247	https://weibo.com/1157539917/OvKgyprhT?refer_flag=1001030103_	2024-09-06 18:00:00	4	6	18	4	10	4.0	1.5	1.0	4252.0	0.5789473684210527
1950	247	https://weibo.com/1157539917/OvKgyprhT?refer_flag=1001030103_	2024-09-06 18:00:00	5	1	19	0	10	1.0	0.0	0.0	4252.0	0.5789473684210527
1951	247	https://weibo.com/1157539917/OvKgyprhT?refer_flag=1001030103_	2024-09-06 18:00:00	6	0	19	0	10	0.0	0.0	0.0	4252.0	0.6
1952	247	https://weibo.com/1157539917/OvKgyprhT?refer_flag=1001030103_	2024-09-06 18:00:00	7	1	20	1	11	2.0	1.0	0.0	4252.0	0.5714285714285714
1953	247	https://weibo.com/1157539917/OvKgyprhT?refer_flag=1001030103_	2024-09-06 18:00:00	8	1	21	0	11	1.0	0.0	0.0	4252.0	0.5714285714285714
1954	247	https://weibo.com/1157539917/OvKgyprhT?refer_flag=1001030103_	2024-09-06 18:00:00	9	0	21	0	11	0.0	0.0	0.0	4252.0	0.5714285714285714
1955	247	https://weibo.com/1157539917/OvKgyprhT?refer_flag=1001030103_	2024-09-06 18:00:00	10	0	21	0	11	0.0	0.0	0.0	4252.0	0.5714285714285714
1956	248	https://weibo.com/1157539917/OvZkAlV4R?refer_flag=1001030103_	2024-09-08 08:00:00	1	3	3	3	3	5.0	1.0	0.0	3537.0	0.5833333333333334
1957	248	https://weibo.com/1157539917/OvZkAlV4R?refer_flag=1001030103_	2024-09-08 08:00:00	2	8	11	4	7	7.0	2.0	1.3333333333333333	3537.0	0.6
1958	248	https://weibo.com/1157539917/OvZkAlV4R?refer_flag=1001030103_	2024-09-08 08:00:00	3	4	15	1	8	4.0	4.0	0.125	3537.0	0.5555555555555556
1959	248	https://weibo.com/1157539917/OvZkAlV4R?refer_flag=1001030103_	2024-09-08 08:00:00	4	1	16	1	9	1.0	1.0	0.25	3537.0	0.5555555555555556
1960	248	https://weibo.com/1157539917/OvZkAlV4R?refer_flag=1001030103_	2024-09-08 08:00:00	5	1	17	0	9	1.0	0.0	0.0	3537.0	0.5263157894736842
1961	248	https://weibo.com/1157539917/OvZkAlV4R?refer_flag=1001030103_	2024-09-08 08:00:00	6	2	19	1	10	1.0	2.0	1.0	3537.0	0.5714285714285714
1962	248	https://weibo.com/1157539917/OvZkAlV4R?refer_flag=1001030103_	2024-09-08 08:00:00	7	0	19	0	10	0.0	0.0	0.0	3537.0	0.5714285714285714
1963	248	https://weibo.com/1157539917/OvZkAlV4R?refer_flag=1001030103_	2024-09-08 08:00:00	8	0	19	0	10	0.0	0.0	0.0	3537.0	0.5454545454545454
1964	248	https://weibo.com/1157539917/OvZkAlV4R?refer_flag=1001030103_	2024-09-08 08:00:00	9	1	20	0	10	1.0	0.0	0.0	3537.0	0.5454545454545454
1965	248	https://weibo.com/1157539917/OvZkAlV4R?refer_flag=1001030103_	2024-09-08 08:00:00	10	0	20	0	10	0.0	0.0	0.0	3537.0	0.5454545454545454
1966	249	https://weibo.com/1157539917/OwK3ZhuHg?refer_flag=1001030103_	2024-09-13 07:00:00	1	11	11	6	6	8.0	1.8333333333333333	0.0	1217.0	0.13333333333333333
1967	249	https://weibo.com/1157539917/OwK3ZhuHg?refer_flag=1001030103_	2024-09-13 07:00:00	2	3	14	2	8	4.0	1.5	0.1818181818181818	1217.0	0.10526315789473684
1968	249	https://weibo.com/1157539917/OwK3ZhuHg?refer_flag=1001030103_	2024-09-13 07:00:00	3	3	17	2	10	3.0	1.5	0.6666666666666666	1217.0	0.1
1969	249	https://weibo.com/1157539917/OwK3ZhuHg?refer_flag=1001030103_	2024-09-13 07:00:00	4	1	18	2	12	3.0	0.5	0.6666666666666666	1217.0	0.1
1970	249	https://weibo.com/1157539917/OwK3ZhuHg?refer_flag=1001030103_	2024-09-13 07:00:00	5	0	18	0	12	0.0	0.0	0.0	1217.0	0.1
1971	249	https://weibo.com/1157539917/OwK3ZhuHg?refer_flag=1001030103_	2024-09-13 07:00:00	6	0	18	1	13	1.0	0.0	0.0	1217.0	0.1
1972	249	https://weibo.com/1157539917/OwK3ZhuHg?refer_flag=1001030103_	2024-09-13 07:00:00	7	0	18	0	13	0.0	0.0	0.0	1217.0	0.1
1973	249	https://weibo.com/1157539917/OwK3ZhuHg?refer_flag=1001030103_	2024-09-13 07:00:00	8	0	18	0	13	0.0	0.0	0.0	1217.0	0.1
1974	249	https://weibo.com/1157539917/OwK3ZhuHg?refer_flag=1001030103_	2024-09-13 07:00:00	9	0	18	0	13	0.0	0.0	0.0	1217.0	0.1
1975	249	https://weibo.com/1157539917/OwK3ZhuHg?refer_flag=1001030103_	2024-09-13 07:00:00	10	0	18	0	13	0.0	0.0	0.0	1217.0	0.1
1976	250	https://weibo.com/1157539917/OwUVPjt5l?refer_flag=1001030103_	2024-09-14 11:00:00	1	5	5	1	1	3.0	5.0	0.0	612.0	1.0
1977	250	https://weibo.com/1157539917/OwUVPjt5l?refer_flag=1001030103_	2024-09-14 11:00:00	2	6	11	3	4	4.0	2.0	0.6	612.0	0.9285714285714286
1978	250	https://weibo.com/1157539917/OwUVPjt5l?refer_flag=1001030103_	2024-09-14 11:00:00	3	1	12	0	4	1.0	0.0	0.0	612.0	0.9285714285714286
1979	250	https://weibo.com/1157539917/OwUVPjt5l?refer_flag=1001030103_	2024-09-14 11:00:00	4	0	12	0	4	0.0	0.0	0.0	612.0	0.9333333333333333
1980	250	https://weibo.com/1157539917/OwUVPjt5l?refer_flag=1001030103_	2024-09-14 11:00:00	5	1	13	0	4	1.0	0.0	0.0	612.0	0.8823529411764706
1981	250	https://weibo.com/1157539917/OwUVPjt5l?refer_flag=1001030103_	2024-09-14 11:00:00	6	3	16	2	6	1.0	1.5	2.0	612.0	0.8333333333333334
1982	250	https://weibo.com/1157539917/OwUVPjt5l?refer_flag=1001030103_	2024-09-14 11:00:00	7	0	16	0	6	0.0	0.0	0.0	612.0	0.8333333333333334
1983	250	https://weibo.com/1157539917/OwUVPjt5l?refer_flag=1001030103_	2024-09-14 11:00:00	8	0	16	0	6	0.0	0.0	0.0	612.0	0.8333333333333334
1984	250	https://weibo.com/1157539917/OwUVPjt5l?refer_flag=1001030103_	2024-09-14 11:00:00	9	0	16	0	6	0.0	0.0	0.0	612.0	0.8333333333333334
1985	250	https://weibo.com/1157539917/OwUVPjt5l?refer_flag=1001030103_	2024-09-14 11:00:00	10	0	16	0	6	0.0	0.0	0.0	612.0	0.7894736842105263
1986	251	https://weibo.com/1158205155/OuWlm9jeu?refer_flag=1001030103_	2024-09-01 10:00:00	1	1	1	0	0	1.0	0.0	0.0	6876.0	1.0
1987	251	https://weibo.com/1158205155/OuWlm9jeu?refer_flag=1001030103_	2024-09-01 10:00:00	2	0	1	0	0	0.0	0.0	0.0	6876.0	1.0
1988	251	https://weibo.com/1158205155/OuWlm9jeu?refer_flag=1001030103_	2024-09-01 10:00:00	3	0	1	20	20	20.0	0.0	0.0	6876.0	1.0
1989	251	https://weibo.com/1158205155/OuWlm9jeu?refer_flag=1001030103_	2024-09-01 10:00:00	4	0	1	0	20	0.0	0.0	0.0	6876.0	1.0
1990	251	https://weibo.com/1158205155/OuWlm9jeu?refer_flag=1001030103_	2024-09-01 10:00:00	5	0	1	0	20	0.0	0.0	0.0	6876.0	1.0
1991	251	https://weibo.com/1158205155/OuWlm9jeu?refer_flag=1001030103_	2024-09-01 10:00:00	6	0	1	0	20	0.0	0.0	0.0	6876.0	1.0
1992	251	https://weibo.com/1158205155/OuWlm9jeu?refer_flag=1001030103_	2024-09-01 10:00:00	7	0	1	0	20	0.0	0.0	0.0	6876.0	1.0
1993	251	https://weibo.com/1158205155/OuWlm9jeu?refer_flag=1001030103_	2024-09-01 10:00:00	8	0	1	0	20	0.0	0.0	0.0	6876.0	1.0
1994	251	https://weibo.com/1158205155/OuWlm9jeu?refer_flag=1001030103_	2024-09-01 10:00:00	9	0	1	0	20	0.0	0.0	0.0	6876.0	1.0
1995	251	https://weibo.com/1158205155/OuWlm9jeu?refer_flag=1001030103_	2024-09-01 10:00:00	10	0	1	0	20	0.0	0.0	0.0	6876.0	1.0
1996	252	https://weibo.com/1158205155/OvBat7UgS?refer_flag=1001030103_	2024-09-02 23:00:00	1	0	0	23	23	23.0	0.0	0.0	4733.0
1997	253	https://weibo.com/1158205155/OvSLWnxqA?refer_flag=1001030103_	2024-09-02 23:00:00	1	0	0	4	4	4.0	0.0	0.0	3910.0
1998	253	https://weibo.com/1158205155/OvSLWnxqA?refer_flag=1001030103_	2024-09-02 23:00:00	2	0	0	18	22	18.0	0.0	0.0	3910.0
1999	253	https://weibo.com/1158205155/OvSLWnxqA?refer_flag=1001030103_	2024-09-02 23:00:00	3	0	0	0	22	0.0	0.0	0.0	3910.0
2000	253	https://weibo.com/1158205155/OvSLWnxqA?refer_flag=1001030103_	2024-09-02 23:00:00	4	0	0	0	22	0.0	0.0	0.0	3910.0
2001	253	https://weibo.com/1158205155/OvSLWnxqA?refer_flag=1001030103_	2024-09-02 23:00:00	5	0	0	0	22	0.0	0.0	0.0	3910.0
2002	253	https://weibo.com/1158205155/OvSLWnxqA?refer_flag=1001030103_	2024-09-02 23:00:00	6	0	0	0	22	0.0	0.0	0.0	3910.0
2003	253	https://weibo.com/1158205155/OvSLWnxqA?refer_flag=1001030103_	2024-09-02 23:00:00	7	0	0	0	22	0.0	0.0	0.0	3910.0
2004	253	https://weibo.com/1158205155/OvSLWnxqA?refer_flag=1001030103_	2024-09-02 23:00:00	8	0	0	0	22	0.0	0.0	0.0	3910.0
2005	253	https://weibo.com/1158205155/OvSLWnxqA?refer_flag=1001030103_	2024-09-02 23:00:00	9	0	0	0	22	0.0	0.0	0.0	3910.0
2006	253	https://weibo.com/1158205155/OvSLWnxqA?refer_flag=1001030103_	2024-09-02 23:00:00	10	0	0	0	22	0.0	0.0	0.0	3910.0
2007	254	https://weibo.com/1158205155/OvaMxCRkU?refer_flag=1001030103_	2024-09-02 23:00:00	1	1	1	0	0	1.0	0.0	0.0	6199.0	1.0
2008	254	https://weibo.com/1158205155/OvaMxCRkU?refer_flag=1001030103_	2024-09-02 23:00:00	2	0	1	21	21	21.0	0.0	21.0	6199.0	1.0
2009	254	https://weibo.com/1158205155/OvaMxCRkU?refer_flag=1001030103_	2024-09-02 23:00:00	3	0	1	0	21	0.0	0.0	0.0	6199.0	1.0
2010	254	https://weibo.com/1158205155/OvaMxCRkU?refer_flag=1001030103_	2024-09-02 23:00:00	4	0	1	0	21	0.0	0.0	0.0	6199.0	1.0
2011	254	https://weibo.com/1158205155/OvaMxCRkU?refer_flag=1001030103_	2024-09-02 23:00:00	5	0	1	0	21	0.0	0.0	0.0	6199.0	1.0
2012	254	https://weibo.com/1158205155/OvaMxCRkU?refer_flag=1001030103_	2024-09-02 23:00:00	6	0	1	0	21	0.0	0.0	0.0	6199.0	1.0
2013	254	https://weibo.com/1158205155/OvaMxCRkU?refer_flag=1001030103_	2024-09-02 23:00:00	7	0	1	0	21	0.0	0.0	0.0	6199.0	1.0
2014	254	https://weibo.com/1158205155/OvaMxCRkU?refer_flag=1001030103_	2024-09-02 23:00:00	8	0	1	0	21	0.0	0.0	0.0	6199.0	1.0
2015	254	https://weibo.com/1158205155/OvaMxCRkU?refer_flag=1001030103_	2024-09-02 23:00:00	9	0	1	0	21	0.0	0.0	0.0	6199.0	1.0
2016	254	https://weibo.com/1158205155/OvaMxCRkU?refer_flag=1001030103_	2024-09-02 23:00:00	10	0	1	0	21	0.0	0.0	0.0	6199.0	1.0
2017	255	https://weibo.com/1158205155/Ovf4O5tuk?refer_flag=1001030103_	2024-09-03 10:00:00	1	0	0	0	0	0.0	0.0	0.0	5994.0
2018	255	https://weibo.com/1158205155/Ovf4O5tuk?refer_flag=1001030103_	2024-09-03 10:00:00	2	0	0	0	0	0.0	0.0	0.0	5994.0
2019	255	https://weibo.com/1158205155/Ovf4O5tuk?refer_flag=1001030103_	2024-09-03 10:00:00	3	0	0	0	0	0.0	0.0	0.0	5994.0
2020	255	https://weibo.com/1158205155/Ovf4O5tuk?refer_flag=1001030103_	2024-09-03 10:00:00	4	0	0	0	0	0.0	0.0	0.0	5994.0
2021	255	https://weibo.com/1158205155/Ovf4O5tuk?refer_flag=1001030103_	2024-09-03 10:00:00	5	0	0	0	0	0.0	0.0	0.0	5994.0
2022	255	https://weibo.com/1158205155/Ovf4O5tuk?refer_flag=1001030103_	2024-09-03 10:00:00	6	0	0	0	0	0.0	0.0	0.0	5994.0
2023	255	https://weibo.com/1158205155/Ovf4O5tuk?refer_flag=1001030103_	2024-09-03 10:00:00	7	0	0	0	0	0.0	0.0	0.0	5994.0	1.0
2024	255	https://weibo.com/1158205155/Ovf4O5tuk?refer_flag=1001030103_	2024-09-03 10:00:00	8	1	1	0	0	1.0	0.0	0.0	5994.0	1.0
2025	255	https://weibo.com/1158205155/Ovf4O5tuk?refer_flag=1001030103_	2024-09-03 10:00:00	9	0	1	0	0	0.0	0.0	0.0	5994.0	1.0
2026	255	https://weibo.com/1158205155/Ovf4O5tuk?refer_flag=1001030103_	2024-09-03 10:00:00	10	0	1	0	0	0.0	0.0	0.0	5994.0	1.0
2027	256	https://weibo.com/1158205155/OvfOct1tg?refer_flag=1001030103_	2024-09-03 13:00:00	1	0	0	21	21	21.0	0.0	0.0	5933.0
2028	256	https://weibo.com/1158205155/OvfOct1tg?refer_flag=1001030103_	2024-09-03 13:00:00	2	0	0	0	21	0.0	0.0	0.0	5933.0
2029	256	https://weibo.com/1158205155/OvfOct1tg?refer_flag=1001030103_	2024-09-03 13:00:00	3	0	0	0	21	0.0	0.0	0.0	5933.0
2030	256	https://weibo.com/1158205155/OvfOct1tg?refer_flag=1001030103_	2024-09-03 13:00:00	4	0	0	0	21	0.0	0.0	0.0	5933.0
2031	256	https://weibo.com/1158205155/OvfOct1tg?refer_flag=1001030103_	2024-09-03 13:00:00	5	0	0	0	21	0.0	0.0	0.0	5933.0
2032	256	https://weibo.com/1158205155/OvfOct1tg?refer_flag=1001030103_	2024-09-03 13:00:00	6	0	0	0	21	0.0	0.0	0.0	5933.0
2033	256	https://weibo.com/1158205155/OvfOct1tg?refer_flag=1001030103_	2024-09-03 13:00:00	7	0	0	0	21	0.0	0.0	0.0	5933.0
2034	256	https://weibo.com/1158205155/OvfOct1tg?refer_flag=1001030103_	2024-09-03 13:00:00	8	0	0	1	22	1.0	0.0	0.0	5933.0
2035	257	https://weibo.com/1158205155/Ovgep66xI?refer_flag=1001030103_	2024-09-03 13:00:00	1	1	1	0	0	1.0	0.0	0.0	5835.0	1.0
2036	257	https://weibo.com/1158205155/Ovgep66xI?refer_flag=1001030103_	2024-09-03 13:00:00	2	0	1	22	22	22.0	0.0	22.0	5835.0	1.0
2037	257	https://weibo.com/1158205155/Ovgep66xI?refer_flag=1001030103_	2024-09-03 13:00:00	3	0	1	0	22	0.0	0.0	0.0	5835.0	1.0
2038	257	https://weibo.com/1158205155/Ovgep66xI?refer_flag=1001030103_	2024-09-03 13:00:00	4	1	2	0	22	1.0	0.0	0.0	5835.0	1.0
2039	257	https://weibo.com/1158205155/Ovgep66xI?refer_flag=1001030103_	2024-09-03 13:00:00	5	0	2	0	22	0.0	0.0	0.0	5835.0	1.0
2040	257	https://weibo.com/1158205155/Ovgep66xI?refer_flag=1001030103_	2024-09-03 13:00:00	6	0	2	1	23	1.0	0.0	0.0	5835.0	1.0
2041	257	https://weibo.com/1158205155/Ovgep66xI?refer_flag=1001030103_	2024-09-03 13:00:00	7	0	2	0	23	0.0	0.0	0.0	5835.0	1.0
2042	257	https://weibo.com/1158205155/Ovgep66xI?refer_flag=1001030103_	2024-09-03 13:00:00	8	0	2	0	23	0.0	0.0	0.0	5835.0	1.0
2043	257	https://weibo.com/1158205155/Ovgep66xI?refer_flag=1001030103_	2024-09-03 13:00:00	9	0	2	0	23	0.0	0.0	0.0	5835.0	1.0
2044	257	https://weibo.com/1158205155/Ovgep66xI?refer_flag=1001030103_	2024-09-03 13:00:00	10	0	2	0	23	0.0	0.0	0.0	5835.0	1.0
2045	258	https://weibo.com/1158205155/Ovpx2EPYY?refer_flag=1001030103_	2024-09-04 13:00:00	1	1	1	42	42	22.0	0.0238095238095238	0.0	5526.0	1.0
2046	259	https://weibo.com/1158205155/OvtMJDUtx?refer_flag=1001030103_	2024-09-05 00:00:00	1	1	1	21	21	22.0	0.0476190476190476	0.0	5199.0	1.0
2047	259	https://weibo.com/1158205155/OvtMJDUtx?refer_flag=1001030103_	2024-09-05 00:00:00	2	0	1	0	21	0.0	0.0	0.0	5199.0	1.0
2048	259	https://weibo.com/1158205155/OvtMJDUtx?refer_flag=1001030103_	2024-09-05 00:00:00	3	0	1	0	21	0.0	0.0	0.0	5199.0	1.0
2049	259	https://weibo.com/1158205155/OvtMJDUtx?refer_flag=1001030103_	2024-09-05 00:00:00	4	0	1	0	21	0.0	0.0	0.0	5199.0	1.0
2050	259	https://weibo.com/1158205155/OvtMJDUtx?refer_flag=1001030103_	2024-09-05 00:00:00	5	0	1	0	21	0.0	0.0	0.0	5199.0	1.0
2051	259	https://weibo.com/1158205155/OvtMJDUtx?refer_flag=1001030103_	2024-09-05 00:00:00	6	0	1	0	21	0.0	0.0	0.0	5199.0	1.0
2052	259	https://weibo.com/1158205155/OvtMJDUtx?refer_flag=1001030103_	2024-09-05 00:00:00	7	0	1	0	21	0.0	0.0	0.0	5199.0	1.0
2053	259	https://weibo.com/1158205155/OvtMJDUtx?refer_flag=1001030103_	2024-09-05 00:00:00	8	0	1	0	21	0.0	0.0	0.0	5199.0	1.0
2054	259	https://weibo.com/1158205155/OvtMJDUtx?refer_flag=1001030103_	2024-09-05 00:00:00	9	0	1	0	21	0.0	0.0	0.0	5199.0	1.0
2055	259	https://weibo.com/1158205155/OvtMJDUtx?refer_flag=1001030103_	2024-09-05 00:00:00	10	0	1	1	22	1.0	0.0	0.0	5199.0	1.0
2056	260	https://weibo.com/1158205155/Ovy4L2jMw?refer_flag=1001030103_	2024-09-05 10:00:00	1	0	0	0	0	0.0	0.0	0.0	4911.0
2057	260	https://weibo.com/1158205155/Ovy4L2jMw?refer_flag=1001030103_	2024-09-05 10:00:00	2	1	1	0	0	1.0	0.0	0.0	4911.0	1.0
2058	260	https://weibo.com/1158205155/Ovy4L2jMw?refer_flag=1001030103_	2024-09-05 10:00:00	3	0	1	0	0	0.0	0.0	0.0	4911.0	1.0
2059	260	https://weibo.com/1158205155/Ovy4L2jMw?refer_flag=1001030103_	2024-09-05 10:00:00	4	0	1	0	0	0.0	0.0	0.0	4911.0	1.0
2060	260	https://weibo.com/1158205155/Ovy4L2jMw?refer_flag=1001030103_	2024-09-05 10:00:00	5	0	1	0	0	0.0	0.0	0.0	4911.0	1.0
2061	260	https://weibo.com/1158205155/Ovy4L2jMw?refer_flag=1001030103_	2024-09-05 10:00:00	6	0	1	0	0	0.0	0.0	0.0	4911.0	1.0
2062	260	https://weibo.com/1158205155/Ovy4L2jMw?refer_flag=1001030103_	2024-09-05 10:00:00	7	0	1	21	21	21.0	0.0	0.0	4911.0	1.0
2063	260	https://weibo.com/1158205155/Ovy4L2jMw?refer_flag=1001030103_	2024-09-05 10:00:00	8	0	1	0	21	0.0	0.0	0.0	4911.0	1.0
2064	260	https://weibo.com/1158205155/Ovy4L2jMw?refer_flag=1001030103_	2024-09-05 10:00:00	9	0	1	0	21	0.0	0.0	0.0	4911.0	1.0
2065	260	https://weibo.com/1158205155/Ovy4L2jMw?refer_flag=1001030103_	2024-09-05 10:00:00	10	0	1	0	21	0.0	0.0	0.0	4911.0	1.0
2066	261	https://weibo.com/1158205155/Ovz5cyhUS?refer_flag=1001030103_	2024-09-08 11:00:00	1	0	0	0	0	0.0	0.0	0.0	4831.0
2067	261	https://weibo.com/1158205155/Ovz5cyhUS?refer_flag=1001030103_	2024-09-08 11:00:00	2	0	0	0	0	0.0	0.0	0.0	4831.0
2068	261	https://weibo.com/1158205155/Ovz5cyhUS?refer_flag=1001030103_	2024-09-08 11:00:00	3	0	0	0	0	0.0	0.0	0.0	4831.0
2069	261	https://weibo.com/1158205155/Ovz5cyhUS?refer_flag=1001030103_	2024-09-08 11:00:00	4	0	0	0	0	0.0	0.0	0.0	4831.0
2070	261	https://weibo.com/1158205155/Ovz5cyhUS?refer_flag=1001030103_	2024-09-08 11:00:00	5	0	0	21	21	21.0	0.0	0.0	4831.0
2071	262	https://weibo.com/1158205155/Ow0z23BGN?refer_flag=1001030103_	2024-09-08 11:00:00	1	0	0	20	20	20.0	0.0	0.0	3606.0
2072	262	https://weibo.com/1158205155/Ow0z23BGN?refer_flag=1001030103_	2024-09-08 11:00:00	2	0	0	0	20	0.0	0.0	0.0	3606.0
2073	262	https://weibo.com/1158205155/Ow0z23BGN?refer_flag=1001030103_	2024-09-08 11:00:00	3	0	0	0	20	0.0	0.0	0.0	3606.0
2074	262	https://weibo.com/1158205155/Ow0z23BGN?refer_flag=1001030103_	2024-09-08 11:00:00	4	0	0	0	20	0.0	0.0	0.0	3606.0
2075	262	https://weibo.com/1158205155/Ow0z23BGN?refer_flag=1001030103_	2024-09-08 11:00:00	5	0	0	5	25	5.0	0.0	0.0	3606.0
2076	262	https://weibo.com/1158205155/Ow0z23BGN?refer_flag=1001030103_	2024-09-08 11:00:00	6	0	0	0	25	0.0	0.0	0.0	3606.0
2077	262	https://weibo.com/1158205155/Ow0z23BGN?refer_flag=1001030103_	2024-09-08 11:00:00	7	0	0	0	25	0.0	0.0	0.0	3606.0
2078	262	https://weibo.com/1158205155/Ow0z23BGN?refer_flag=1001030103_	2024-09-08 11:00:00	8	0	0	0	25	0.0	0.0	0.0	3606.0
2079	262	https://weibo.com/1158205155/Ow0z23BGN?refer_flag=1001030103_	2024-09-08 11:00:00	9	0	0	0	25	0.0	0.0	0.0	3606.0
2080	262	https://weibo.com/1158205155/Ow0z23BGN?refer_flag=1001030103_	2024-09-08 11:00:00	10	0	0	0	25	0.0	0.0	0.0	3606.0
2081	263	https://weibo.com/1158205155/Ow3DrnodU?refer_flag=1001030103_	2024-09-09 10:00:00	1	0	0	19	19	19.0	0.0	0.0	3376.0
2082	264	https://weibo.com/1158205155/Ow9LY5edI?refer_flag=1001030103_	2024-09-09 10:00:00	1	0	0	21	21	21.0	0.0	0.0	3160.0
2083	264	https://weibo.com/1158205155/Ow9LY5edI?refer_flag=1001030103_	2024-09-09 10:00:00	2	1	1	0	21	1.0	0.0	0.0	3160.0	1.0
2084	264	https://weibo.com/1158205155/Ow9LY5edI?refer_flag=1001030103_	2024-09-09 10:00:00	3	3	4	0	21	3.0	0.0	0.0	3160.0	1.0
2085	264	https://weibo.com/1158205155/Ow9LY5edI?refer_flag=1001030103_	2024-09-09 10:00:00	4	0	4	0	21	0.0	0.0	0.0	3160.0	1.0
2086	264	https://weibo.com/1158205155/Ow9LY5edI?refer_flag=1001030103_	2024-09-09 10:00:00	5	0	4	0	21	0.0	0.0	0.0	3160.0	1.0
2087	264	https://weibo.com/1158205155/Ow9LY5edI?refer_flag=1001030103_	2024-09-09 10:00:00	6	0	4	0	21	0.0	0.0	0.0	3160.0	1.0
2088	264	https://weibo.com/1158205155/Ow9LY5edI?refer_flag=1001030103_	2024-09-09 10:00:00	7	0	4	0	21	0.0	0.0	0.0	3160.0	1.0
2089	264	https://weibo.com/1158205155/Ow9LY5edI?refer_flag=1001030103_	2024-09-09 10:00:00	8	0	4	0	21	0.0	0.0	0.0	3160.0	1.0
2090	264	https://weibo.com/1158205155/Ow9LY5edI?refer_flag=1001030103_	2024-09-09 10:00:00	9	0	4	0	21	0.0	0.0	0.0	3160.0	1.0
2091	264	https://weibo.com/1158205155/Ow9LY5edI?refer_flag=1001030103_	2024-09-09 10:00:00	10	0	4	0	21	0.0	0.0	0.0	3160.0	1.0
2092	265	https://weibo.com/1158205155/OwKZtBv9o?refer_flag=1001030103_	2024-09-13 09:00:00	1	1	1	0	0	1.0	0.0	0.0	1195.0	1.0
2093	265	https://weibo.com/1158205155/OwKZtBv9o?refer_flag=1001030103_	2024-09-13 09:00:00	2	0	1	21	21	21.0	0.0	21.0	1195.0	1.0
2094	265	https://weibo.com/1158205155/OwKZtBv9o?refer_flag=1001030103_	2024-09-13 09:00:00	3	0	1	1	22	1.0	0.0	0.0	1195.0	1.0
2095	266	https://weibo.com/1158205155/OwLiTjXBy?refer_flag=1001030103_	2024-09-13 10:00:00	1	1	1	21	21	22.0	0.0476190476190476	0.0	1079.0	1.0
2096	266	https://weibo.com/1158205155/OwLiTjXBy?refer_flag=1001030103_	2024-09-13 10:00:00	2	0	1	0	21	0.0	0.0	0.0	1079.0	1.0
2097	266	https://weibo.com/1158205155/OwLiTjXBy?refer_flag=1001030103_	2024-09-13 10:00:00	3	1	2	0	21	1.0	0.0	0.0	1079.0	1.0
2098	266	https://weibo.com/1158205155/OwLiTjXBy?refer_flag=1001030103_	2024-09-13 10:00:00	4	0	2	1	22	1.0	0.0	1.0	1079.0	1.0
2099	266	https://weibo.com/1158205155/OwLiTjXBy?refer_flag=1001030103_	2024-09-13 10:00:00	5	0	2	0	22	0.0	0.0	0.0	1079.0	1.0
2100	266	https://weibo.com/1158205155/OwLiTjXBy?refer_flag=1001030103_	2024-09-13 10:00:00	6	0	2	0	22	0.0	0.0	0.0	1079.0	1.0
2101	266	https://weibo.com/1158205155/OwLiTjXBy?refer_flag=1001030103_	2024-09-13 10:00:00	7	0	2	0	22	0.0	0.0	0.0	1079.0	1.0
2102	266	https://weibo.com/1158205155/OwLiTjXBy?refer_flag=1001030103_	2024-09-13 10:00:00	8	0	2	0	22	0.0	0.0	0.0	1079.0	1.0
2103	266	https://weibo.com/1158205155/OwLiTjXBy?refer_flag=1001030103_	2024-09-13 10:00:00	9	0	2	0	22	0.0	0.0	0.0	1079.0	1.0
2104	266	https://weibo.com/1158205155/OwLiTjXBy?refer_flag=1001030103_	2024-09-13 10:00:00	10	0	2	0	22	0.0	0.0	0.0	1079.0	1.0
2105	267	https://weibo.com/1158205155/OwVyMhkxD?refer_flag=1001030103_	2024-09-14 18:00:00	1	0	0	0	0	0.0	0.0	0.0	663.0
2106	267	https://weibo.com/1158205155/OwVyMhkxD?refer_flag=1001030103_	2024-09-14 18:00:00	2	0	0	18	18	18.0	0.0	0.0	663.0
2107	267	https://weibo.com/1158205155/OwVyMhkxD?refer_flag=1001030103_	2024-09-14 18:00:00	3	0	0	0	18	0.0	0.0	0.0	663.0
2108	267	https://weibo.com/1158205155/OwVyMhkxD?refer_flag=1001030103_	2024-09-14 18:00:00	4	0	0	0	18	0.0	0.0	0.0	663.0
2109	267	https://weibo.com/1158205155/OwVyMhkxD?refer_flag=1001030103_	2024-09-14 18:00:00	5	0	0	0	18	0.0	0.0	0.0	663.0
2110	267	https://weibo.com/1158205155/OwVyMhkxD?refer_flag=1001030103_	2024-09-14 18:00:00	6	0	0	0	18	0.0	0.0	0.0	663.0
2111	267	https://weibo.com/1158205155/OwVyMhkxD?refer_flag=1001030103_	2024-09-14 18:00:00	7	0	0	0	18	0.0	0.0	0.0	663.0
2112	267	https://weibo.com/1158205155/OwVyMhkxD?refer_flag=1001030103_	2024-09-14 18:00:00	8	0	0	0	18	0.0	0.0	0.0	663.0
2113	267	https://weibo.com/1158205155/OwVyMhkxD?refer_flag=1001030103_	2024-09-14 18:00:00	9	0	0	0	18	0.0	0.0	0.0	663.0
2114	267	https://weibo.com/1158205155/OwVyMhkxD?refer_flag=1001030103_	2024-09-14 18:00:00	10	0	0	0	18	0.0	0.0	0.0	663.0
2115	268	https://weibo.com/1158205155/OwXR500Hy?refer_flag=1001030103_	2024-09-14 18:00:00	1	1	1	21	21	22.0	0.0476190476190476	0.0	493.0	1.0
2116	268	https://weibo.com/1158205155/OwXR500Hy?refer_flag=1001030103_	2024-09-14 18:00:00	2	0	1	0	21	0.0	0.0	0.0	493.0	1.0
2117	268	https://weibo.com/1158205155/OwXR500Hy?refer_flag=1001030103_	2024-09-14 18:00:00	3	0	1	0	21	0.0	0.0	0.0	493.0	1.0
2118	268	https://weibo.com/1158205155/OwXR500Hy?refer_flag=1001030103_	2024-09-14 18:00:00	4	0	1	0	21	0.0	0.0	0.0	493.0	1.0
2119	268	https://weibo.com/1158205155/OwXR500Hy?refer_flag=1001030103_	2024-09-14 18:00:00	5	1	2	0	21	1.0	0.0	0.0	493.0	1.0
2120	268	https://weibo.com/1158205155/OwXR500Hy?refer_flag=1001030103_	2024-09-14 18:00:00	6	0	2	0	21	0.0	0.0	0.0	493.0	1.0
2121	268	https://weibo.com/1158205155/OwXR500Hy?refer_flag=1001030103_	2024-09-14 18:00:00	7	3	5	0	21	2.0	0.0	0.0	493.0	1.0
2122	269	https://weibo.com/1158205155/Owt6LzctB?refer_flag=1001030103_	2024-09-11 12:00:00	1	1	1	0	0	1.0	0.0	0.0	2130.0	1.0
2123	269	https://weibo.com/1158205155/Owt6LzctB?refer_flag=1001030103_	2024-09-11 12:00:00	2	2	3	20	20	22.0	0.1	20.0	2130.0	1.0
2124	269	https://weibo.com/1158205155/Owt6LzctB?refer_flag=1001030103_	2024-09-11 12:00:00	3	2	5	0	20	2.0	0.0	0.0	2130.0	1.0
2125	269	https://weibo.com/1158205155/Owt6LzctB?refer_flag=1001030103_	2024-09-11 12:00:00	4	0	5	0	20	0.0	0.0	0.0	2130.0	1.0
2126	269	https://weibo.com/1158205155/Owt6LzctB?refer_flag=1001030103_	2024-09-11 12:00:00	5	0	5	0	20	0.0	0.0	0.0	2130.0	1.0
2127	269	https://weibo.com/1158205155/Owt6LzctB?refer_flag=1001030103_	2024-09-11 12:00:00	6	0	5	0	20	0.0	0.0	0.0	2130.0	1.0
2128	269	https://weibo.com/1158205155/Owt6LzctB?refer_flag=1001030103_	2024-09-11 12:00:00	7	0	5	0	20	0.0	0.0	0.0	2130.0	1.0
2129	269	https://weibo.com/1158205155/Owt6LzctB?refer_flag=1001030103_	2024-09-11 12:00:00	8	0	5	0	20	0.0	0.0	0.0	2130.0	1.0
2130	269	https://weibo.com/1158205155/Owt6LzctB?refer_flag=1001030103_	2024-09-11 12:00:00	9	0	5	1	21	1.0	0.0	0.0	2130.0	1.0
2131	270	https://weibo.com/1158205155/Ox02OsQRU?refer_flag=1001030103_	2024-09-03 17:00:00	1	0	0	21	21	21.0	0.0	0.0	517.0
2132	271	https://weibo.com/1158205155/Ox6nDCb4d?refer_flag=1001030103_	2024-09-03 17:00:00	1	0	0	19	19	19.0	0.0	0.0	195.0
2133	271	https://weibo.com/1158205155/Ox6nDCb4d?refer_flag=1001030103_	2024-09-03 17:00:00	2	0	0	0	19	0.0	0.0	0.0	195.0
2134	271	https://weibo.com/1158205155/Ox6nDCb4d?refer_flag=1001030103_	2024-09-03 17:00:00	3	0	0	0	19	0.0	0.0	0.0	195.0
2135	271	https://weibo.com/1158205155/Ox6nDCb4d?refer_flag=1001030103_	2024-09-03 17:00:00	4	0	0	0	19	0.0	0.0	0.0	195.0
2136	271	https://weibo.com/1158205155/Ox6nDCb4d?refer_flag=1001030103_	2024-09-03 17:00:00	5	0	0	0	19	0.0	0.0	0.0	195.0
2137	271	https://weibo.com/1158205155/Ox6nDCb4d?refer_flag=1001030103_	2024-09-03 17:00:00	6	0	0	0	19	0.0	0.0	0.0	195.0
2138	271	https://weibo.com/1158205155/Ox6nDCb4d?refer_flag=1001030103_	2024-09-03 17:00:00	7	0	0	0	19	0.0	0.0	0.0	195.0
2139	271	https://weibo.com/1158205155/Ox6nDCb4d?refer_flag=1001030103_	2024-09-03 17:00:00	8	0	0	0	19	0.0	0.0	0.0	195.0
2140	271	https://weibo.com/1158205155/Ox6nDCb4d?refer_flag=1001030103_	2024-09-03 17:00:00	9	0	0	0	19	0.0	0.0	0.0	195.0
2141	271	https://weibo.com/1158205155/Ox6nDCb4d?refer_flag=1001030103_	2024-09-03 17:00:00	10	0	0	0	19	0.0	0.0	0.0	195.0
2142	272	https://weibo.com/1158684522/Ov7FHyHp8?refer_flag=1001030103_	2024-09-03 17:00:00	1	0	0	0	0	0.0	0.0	0.0	6659.0
2143	272	https://weibo.com/1158684522/Ov7FHyHp8?refer_flag=1001030103_	2024-09-03 17:00:00	2	0	0	0	0	0.0	0.0	0.0	6659.0
2144	272	https://weibo.com/1158684522/Ov7FHyHp8?refer_flag=1001030103_	2024-09-03 17:00:00	3	0	0	0	0	0.0	0.0	0.0	6659.0
2145	272	https://weibo.com/1158684522/Ov7FHyHp8?refer_flag=1001030103_	2024-09-03 17:00:00	4	0	0	0	0	0.0	0.0	0.0	6659.0
2146	272	https://weibo.com/1158684522/Ov7FHyHp8?refer_flag=1001030103_	2024-09-03 17:00:00	5	0	0	0	0	0.0	0.0	0.0	6659.0
2147	272	https://weibo.com/1158684522/Ov7FHyHp8?refer_flag=1001030103_	2024-09-03 17:00:00	6	0	0	0	0	0.0	0.0	0.0	6659.0
2148	272	https://weibo.com/1158684522/Ov7FHyHp8?refer_flag=1001030103_	2024-09-03 17:00:00	7	0	0	0	0	0.0	0.0	0.0	6659.0
2149	272	https://weibo.com/1158684522/Ov7FHyHp8?refer_flag=1001030103_	2024-09-03 17:00:00	8	0	0	0	0	0.0	0.0	0.0	6659.0
2150	272	https://weibo.com/1158684522/Ov7FHyHp8?refer_flag=1001030103_	2024-09-03 17:00:00	9	0	0	0	0	0.0	0.0	0.0	6659.0
2151	272	https://weibo.com/1158684522/Ov7FHyHp8?refer_flag=1001030103_	2024-09-03 17:00:00	10	0	0	0	0	0.0	0.0	0.0	6659.0
2152	273	https://weibo.com/1162629521/OvhNehU4X?refer_flag=1001030103_	2024-09-03 17:00:00	1	5	5	1	1	5.0	5.0	0.0	5797.0	0.7142857142857143
2153	273	https://weibo.com/1162629521/OvhNehU4X?refer_flag=1001030103_	2024-09-03 17:00:00	2	2	7	1	2	2.0	2.0	0.2	5797.0	0.6666666666666666
2154	273	https://weibo.com/1162629521/OvhNehU4X?refer_flag=1001030103_	2024-09-03 17:00:00	3	5	12	1	3	5.0	5.0	0.5	5797.0	0.6923076923076923
2155	273	https://weibo.com/1162629521/OvhNehU4X?refer_flag=1001030103_	2024-09-03 17:00:00	4	1	13	0	3	1.0	0.0	0.0	5797.0	0.7142857142857143
2156	273	https://weibo.com/1162629521/OvhNehU4X?refer_flag=1001030103_	2024-09-03 17:00:00	5	1	14	0	3	1.0	0.0	0.0	5797.0	0.75
2157	273	https://weibo.com/1162629521/OvhNehU4X?refer_flag=1001030103_	2024-09-03 17:00:00	6	2	16	2	5	4.0	1.0	2.0	5797.0	0.7058823529411765
2158	273	https://weibo.com/1162629521/OvhNehU4X?refer_flag=1001030103_	2024-09-03 17:00:00	7	1	17	1	6	2.0	1.0	0.5	5797.0	0.7222222222222222
2159	273	https://weibo.com/1162629521/OvhNehU4X?refer_flag=1001030103_	2024-09-03 17:00:00	8	0	17	0	6	0.0	0.0	0.0	5797.0	0.7222222222222222
2160	273	https://weibo.com/1162629521/OvhNehU4X?refer_flag=1001030103_	2024-09-03 17:00:00	9	0	17	0	6	0.0	0.0	0.0	5797.0	0.7222222222222222
2161	273	https://weibo.com/1162629521/OvhNehU4X?refer_flag=1001030103_	2024-09-03 17:00:00	10	0	17	0	6	0.0	0.0	0.0	5797.0	0.7222222222222222
2162	274	https://weibo.com/1162629521/OvhqKCFNA?refer_flag=1001030103_	2024-09-03 16:00:00	1	8	8	4	4	11.0	2.0	0.0	5784.0	0.2222222222222222
2163	274	https://weibo.com/1162629521/OvhqKCFNA?refer_flag=1001030103_	2024-09-03 16:00:00	2	4	12	1	5	5.0	4.0	0.125	5784.0	0.5
2164	274	https://weibo.com/1162629521/OvhqKCFNA?refer_flag=1001030103_	2024-09-03 16:00:00	3	2	14	0	5	2.0	0.0	0.0	5784.0	0.5294117647058824
2165	274	https://weibo.com/1162629521/OvhqKCFNA?refer_flag=1001030103_	2024-09-03 16:00:00	4	2	16	0	5	2.0	0.0	0.0	5784.0	0.5294117647058824
2166	274	https://weibo.com/1162629521/OvhqKCFNA?refer_flag=1001030103_	2024-09-03 16:00:00	5	0	16	0	5	0.0	0.0	0.0	5784.0	0.5294117647058824
2167	274	https://weibo.com/1162629521/OvhqKCFNA?refer_flag=1001030103_	2024-09-03 16:00:00	6	0	16	0	5	0.0	0.0	0.0	5784.0	0.5555555555555556
2168	274	https://weibo.com/1162629521/OvhqKCFNA?refer_flag=1001030103_	2024-09-03 16:00:00	7	1	17	0	5	1.0	0.0	0.0	5784.0	0.5555555555555556
2169	274	https://weibo.com/1162629521/OvhqKCFNA?refer_flag=1001030103_	2024-09-03 16:00:00	8	0	17	0	5	0.0	0.0	0.0	5784.0	0.5555555555555556
2170	274	https://weibo.com/1162629521/OvhqKCFNA?refer_flag=1001030103_	2024-09-03 16:00:00	9	0	17	0	5	0.0	0.0	0.0	5784.0	0.5555555555555556
2171	274	https://weibo.com/1162629521/OvhqKCFNA?refer_flag=1001030103_	2024-09-03 16:00:00	10	0	17	0	5	0.0	0.0	0.0	5784.0	0.5555555555555556
2172	275	https://weibo.com/1162629521/OvqLokc2E?refer_flag=1001030103_	2024-09-04 16:00:00	1	2	2	0	0	2.0	0.0	0.0	5242.0	0.75
2173	275	https://weibo.com/1162629521/OvqLokc2E?refer_flag=1001030103_	2024-09-04 16:00:00	2	3	5	3	3	4.0	1.0	1.5	5242.0	0.75
2174	275	https://weibo.com/1162629521/OvqLokc2E?refer_flag=1001030103_	2024-09-04 16:00:00	3	2	7	0	3	2.0	0.0	0.0	5242.0	0.7142857142857143
2175	275	https://weibo.com/1162629521/OvqLokc2E?refer_flag=1001030103_	2024-09-04 16:00:00	4	4	11	0	3	4.0	0.0	0.0	5242.0	0.6875
2176	275	https://weibo.com/1162629521/OvqLokc2E?refer_flag=1001030103_	2024-09-04 16:00:00	5	0	11	0	3	0.0	0.0	0.0	5242.0	0.6875
2177	275	https://weibo.com/1162629521/OvqLokc2E?refer_flag=1001030103_	2024-09-04 16:00:00	6	2	13	0	3	2.0	0.0	0.0	5242.0	0.7222222222222222
2178	275	https://weibo.com/1162629521/OvqLokc2E?refer_flag=1001030103_	2024-09-04 16:00:00	7	0	13	0	3	0.0	0.0	0.0	5242.0	0.6842105263157895
2179	275	https://weibo.com/1162629521/OvqLokc2E?refer_flag=1001030103_	2024-09-04 16:00:00	8	2	15	0	3	2.0	0.0	0.0	5242.0	0.7
2180	275	https://weibo.com/1162629521/OvqLokc2E?refer_flag=1001030103_	2024-09-04 16:00:00	9	2	17	0	3	2.0	0.0	0.0	5242.0	0.6521739130434783
2181	275	https://weibo.com/1162629521/OvqLokc2E?refer_flag=1001030103_	2024-09-04 16:00:00	10	1	18	0	3	1.0	0.0	0.0	5242.0	0.6521739130434783
2182	276	https://weibo.com/1162629521/Ovyurm91p?refer_flag=1001030103_	2024-09-05 12:00:00	1	4	4	0	0	4.0	0.0	0.0	4836.0	0.7
2183	276	https://weibo.com/1162629521/Ovyurm91p?refer_flag=1001030103_	2024-09-05 12:00:00	2	3	7	0	0	3.0	0.0	0.0	4836.0	0.6923076923076923
2184	276	https://weibo.com/1162629521/Ovyurm91p?refer_flag=1001030103_	2024-09-05 12:00:00	3	2	9	1	1	3.0	2.0	0.3333333333333333	4836.0	0.6111111111111112
2185	276	https://weibo.com/1162629521/Ovyurm91p?refer_flag=1001030103_	2024-09-05 12:00:00	4	5	14	1	2	5.0	5.0	0.5	4836.0	0.55
2186	276	https://weibo.com/1162629521/Ovyurm91p?refer_flag=1001030103_	2024-09-05 12:00:00	5	2	16	2	4	2.0	1.0	0.4	4836.0	0.55
2187	276	https://weibo.com/1162629521/Ovyurm91p?refer_flag=1001030103_	2024-09-05 12:00:00	6	1	17	0	4	1.0	0.0	0.0	4836.0	0.5454545454545454
2188	276	https://weibo.com/1162629521/Ovyurm91p?refer_flag=1001030103_	2024-09-05 12:00:00	7	1	18	0	4	1.0	0.0	0.0	4836.0	0.5833333333333334
2189	276	https://weibo.com/1162629521/Ovyurm91p?refer_flag=1001030103_	2024-09-05 12:00:00	8	1	19	0	4	1.0	0.0	0.0	4836.0	0.6
2190	276	https://weibo.com/1162629521/Ovyurm91p?refer_flag=1001030103_	2024-09-05 12:00:00	9	0	19	0	4	0.0	0.0	0.0	4836.0	0.6
2191	276	https://weibo.com/1162629521/Ovyurm91p?refer_flag=1001030103_	2024-09-05 12:00:00	10	0	19	0	4	0.0	0.0	0.0	4836.0	0.6
2192	277	https://weibo.com/1162629521/OwCdd66w0?refer_flag=1001030103_	2024-09-12 11:00:00	1	7	7	2	2	8.0	3.5	0.0	1379.0	0.5
2193	277	https://weibo.com/1162629521/OwCdd66w0?refer_flag=1001030103_	2024-09-12 11:00:00	2	6	13	0	2	6.0	0.0	0.0	1379.0	0.5428571428571428
2194	277	https://weibo.com/1162629521/OwCdd66w0?refer_flag=1001030103_	2024-09-12 11:00:00	3	2	15	0	2	2.0	0.0	0.0	1379.0	0.5121951219512195
2195	277	https://weibo.com/1162629521/OwCdd66w0?refer_flag=1001030103_	2024-09-12 11:00:00	4	2	17	2	4	3.0	1.0	1.0	1379.0	0.5121951219512195
2196	277	https://weibo.com/1162629521/OwCdd66w0?refer_flag=1001030103_	2024-09-12 11:00:00	5	0	17	0	4	0.0	0.0	0.0	1379.0	0.5348837209302325
2197	277	https://weibo.com/1162629521/OwCdd66w0?refer_flag=1001030103_	2024-09-12 11:00:00	6	1	18	0	4	1.0	0.0	0.0	1379.0	0.5348837209302325
2198	277	https://weibo.com/1162629521/OwCdd66w0?refer_flag=1001030103_	2024-09-12 11:00:00	7	0	18	0	4	0.0	0.0	0.0	1379.0	0.5348837209302325
2199	277	https://weibo.com/1162629521/OwCdd66w0?refer_flag=1001030103_	2024-09-12 11:00:00	8	0	18	0	4	0.0	0.0	0.0	1379.0	0.5555555555555556
2200	277	https://weibo.com/1162629521/OwCdd66w0?refer_flag=1001030103_	2024-09-12 11:00:00	9	1	19	0	4	1.0	0.0	0.0	1379.0	0.5555555555555556
2201	277	https://weibo.com/1162629521/OwCdd66w0?refer_flag=1001030103_	2024-09-12 11:00:00	10	0	19	0	4	0.0	0.0	0.0	1379.0	0.5555555555555556
2202	278	https://weibo.com/1162629521/OwKBlgsPK?refer_flag=1001030103_	2024-09-13 08:00:00	1	0	0	1	1	1.0	0.0	0.0	1260.0	0.8125
2203	278	https://weibo.com/1162629521/OwKBlgsPK?refer_flag=1001030103_	2024-09-13 08:00:00	2	12	12	0	1	12.0	0.0	0.0	1260.0	0.8064516129032258
2204	278	https://weibo.com/1162629521/OwKBlgsPK?refer_flag=1001030103_	2024-09-13 08:00:00	3	8	20	1	2	9.0	8.0	0.0833333333333333	1260.0	0.8108108108108109
2205	278	https://weibo.com/1162629521/OwKBlgsPK?refer_flag=1001030103_	2024-09-13 08:00:00	4	1	21	0	2	1.0	0.0	0.0	1260.0	0.8157894736842105
2206	278	https://weibo.com/1162629521/OwKBlgsPK?refer_flag=1001030103_	2024-09-13 08:00:00	5	0	21	0	2	0.0	0.0	0.0	1260.0	0.8157894736842105
2207	278	https://weibo.com/1162629521/OwKBlgsPK?refer_flag=1001030103_	2024-09-13 08:00:00	6	1	22	0	2	1.0	0.0	0.0	1260.0	0.7948717948717948
2208	278	https://weibo.com/1162629521/OwKBlgsPK?refer_flag=1001030103_	2024-09-13 08:00:00	7	1	23	1	3	2.0	1.0	1.0	1260.0	0.8
2209	278	https://weibo.com/1162629521/OwKBlgsPK?refer_flag=1001030103_	2024-09-13 08:00:00	8	0	23	0	3	0.0	0.0	0.0	1260.0	0.8
2210	278	https://weibo.com/1162629521/OwKBlgsPK?refer_flag=1001030103_	2024-09-13 08:00:00	9	0	23	0	3	0.0	0.0	0.0	1260.0	0.8048780487804879
2211	278	https://weibo.com/1162629521/OwKBlgsPK?refer_flag=1001030103_	2024-09-13 08:00:00	10	0	23	0	3	0.0	0.0	0.0	1260.0	0.8048780487804879
2212	279	https://weibo.com/1162629521/OwN8ho8dO?refer_flag=1001030103_	2024-09-13 15:00:00	1	5	5	0	0	4.0	0.0	0.0	890.0	0.42857142857142855
2213	279	https://weibo.com/1162629521/OwN8ho8dO?refer_flag=1001030103_	2024-09-13 15:00:00	2	10	15	1	1	11.0	10.0	0.2	890.0	0.5
2214	279	https://weibo.com/1162629521/OwN8ho8dO?refer_flag=1001030103_	2024-09-13 15:00:00	3	1	16	1	2	1.0	1.0	0.1	890.0	0.55
2215	279	https://weibo.com/1162629521/OwN8ho8dO?refer_flag=1001030103_	2024-09-13 15:00:00	4	1	17	1	3	2.0	1.0	1.0	890.0	0.55
2216	279	https://weibo.com/1162629521/OwN8ho8dO?refer_flag=1001030103_	2024-09-13 15:00:00	5	0	17	0	3	0.0	0.0	0.0	890.0	0.5714285714285714
2217	279	https://weibo.com/1162629521/OwN8ho8dO?refer_flag=1001030103_	2024-09-13 15:00:00	6	1	18	0	3	1.0	0.0	0.0	890.0	0.5714285714285714
2218	280	https://weibo.com/1162629521/OwX4bmH3s?refer_flag=1001030103_	2024-09-14 16:00:00	1	4	4	0	0	4.0	0.0	0.0	587.0	0.625
2219	280	https://weibo.com/1162629521/OwX4bmH3s?refer_flag=1001030103_	2024-09-14 16:00:00	2	3	7	1	1	3.0	3.0	0.25	587.0	0.45454545454545453
2220	280	https://weibo.com/1162629521/OwX4bmH3s?refer_flag=1001030103_	2024-09-14 16:00:00	3	2	9	2	3	3.0	1.0	0.6666666666666666	587.0	0.5384615384615384
2221	280	https://weibo.com/1162629521/OwX4bmH3s?refer_flag=1001030103_	2024-09-14 16:00:00	4	2	11	0	3	2.0	0.0	0.0	587.0	0.5333333333333333
2222	280	https://weibo.com/1162629521/OwX4bmH3s?refer_flag=1001030103_	2024-09-14 16:00:00	5	3	14	0	3	3.0	0.0	0.0	587.0	0.5
2223	280	https://weibo.com/1162629521/OwX4bmH3s?refer_flag=1001030103_	2024-09-14 16:00:00	6	1	15	0	3	1.0	0.0	0.0	587.0	0.5
2224	280	https://weibo.com/1162629521/OwX4bmH3s?refer_flag=1001030103_	2024-09-14 16:00:00	7	1	16	0	3	1.0	0.0	0.0	587.0	0.47058823529411764
2225	280	https://weibo.com/1162629521/OwX4bmH3s?refer_flag=1001030103_	2024-09-14 16:00:00	8	0	16	0	3	0.0	0.0	0.0	587.0	0.4444444444444444
2226	280	https://weibo.com/1162629521/OwX4bmH3s?refer_flag=1001030103_	2024-09-14 16:00:00	9	1	17	0	3	1.0	0.0	0.0	587.0	0.4444444444444444
2227	280	https://weibo.com/1162629521/OwX4bmH3s?refer_flag=1001030103_	2024-09-14 16:00:00	10	0	17	0	3	0.0	0.0	0.0	587.0	0.4444444444444444
2228	281	https://weibo.com/1162629521/OwiUBAMBU?refer_flag=1001030103_	2024-09-10 10:00:00	1	3	3	0	0	3.0	0.0	0.0	2618.0	0.8333333333333334
2229	281	https://weibo.com/1162629521/OwiUBAMBU?refer_flag=1001030103_	2024-09-10 10:00:00	2	4	7	1	1	4.0	4.0	0.3333333333333333	2618.0	0.8888888888888888
2230	281	https://weibo.com/1162629521/OwiUBAMBU?refer_flag=1001030103_	2024-09-10 10:00:00	3	2	9	0	1	2.0	0.0	0.0	2618.0	0.8888888888888888
2231	281	https://weibo.com/1162629521/OwiUBAMBU?refer_flag=1001030103_	2024-09-10 10:00:00	4	0	9	0	1	0.0	0.0	0.0	2618.0	0.8888888888888888
2232	281	https://weibo.com/1162629521/OwiUBAMBU?refer_flag=1001030103_	2024-09-10 10:00:00	5	0	9	0	1	0.0	0.0	0.0	2618.0	0.8181818181818182
2233	281	https://weibo.com/1162629521/OwiUBAMBU?refer_flag=1001030103_	2024-09-10 10:00:00	6	2	11	0	1	2.0	0.0	0.0	2618.0	0.8181818181818182
2234	281	https://weibo.com/1162629521/OwiUBAMBU?refer_flag=1001030103_	2024-09-10 10:00:00	7	0	11	0	1	0.0	0.0	0.0	2618.0	0.8333333333333334
2235	281	https://weibo.com/1162629521/OwiUBAMBU?refer_flag=1001030103_	2024-09-10 10:00:00	8	1	12	0	1	1.0	0.0	0.0	2618.0	0.8333333333333334
2236	281	https://weibo.com/1162629521/OwiUBAMBU?refer_flag=1001030103_	2024-09-10 10:00:00	9	0	12	0	1	0.0	0.0	0.0	2618.0	0.8461538461538461
2237	281	https://weibo.com/1162629521/OwiUBAMBU?refer_flag=1001030103_	2024-09-10 10:00:00	10	1	13	0	1	1.0	0.0	0.0	2618.0	0.8461538461538461
2238	282	https://weibo.com/1162629521/Owuku8KWh?refer_flag=1001030103_	2024-09-11 15:00:00	1	1	1	2	2	3.0	0.5	0.0	1916.0
2239	282	https://weibo.com/1162629521/Owuku8KWh?refer_flag=1001030103_	2024-09-11 15:00:00	2	3	4	1	3	4.0	3.0	1.0	1916.0
2240	282	https://weibo.com/1162629521/Owuku8KWh?refer_flag=1001030103_	2024-09-11 15:00:00	3	3	7	1	4	4.0	3.0	0.3333333333333333	1916.0
[truncated: 232,801 more rows]
